# Supplementary material for: 4-{[2-(2,4-Dinitro­phen­yl)hydrazinyl­idene](phen­yl)meth­yl}-5-methyl-2-phenyl-1H-pyrazol-3(2H)-one ethanol monosolvate
Source: Acta Crystallogr Sect E Struct Rep Online. 2012 Nov 17;68(Pt 12):o3380. doi: 10.1107/S1600536812044935 (PMC3588976; doi:10.1107/S1600536812044935)
Supplement: Supplementary file 1 [file e-68-o3380-sup1.cif]

##############################################################################
#                                                                            #
# This CIF contains the data in a paper accepted for publication in          #
# Acta Crystallographica Section E. It conforms to the requirements of       #
# Notes for Authors for Acta Crystallographica Section E, and has been       #
# peer reviewed under the auspices of the IUCr Commission on Journals.       #
#                                                                            #
# Full details of the Crystallographic Information File format               #
# are given in the paper "The Crystallographic Information File (CIF):       #
# a New Standard Archive File for Crystallography" by S. R. Hall, F. H.      #
# Allen and I. D. Brown [Acta Cryst. (1991), A47, 655-685].                  #
#                                                                            #
# The current version of the core CIF dictionary is obtainable from          #
# ftp://ftp.iucr.org/pub/cif_core.dic.                                       #
#                                                                            #
# Software is freely available for graphical display of the structure(s)     #
# in this CIF. For information consult the CIF software page                 #
# http://www.iucr.org/resources/cif/software.                                #
#                                                                            #
# This file may be used for bona fide research purposes within the           #
# scientific community so long as proper attribution is given to the journal # 
# article from which it was obtained.                                        #
#                                                                            #
##############################################################################
data_global
_audit_creation_method     'APEX2 v2011.4-1'
_journal_date_recd_electronic     2012-09-06
_journal_date_accepted     2012-10-30
_journal_name_full     'Acta Crystallographica, Section E'
_journal_year     2012
_journal_volume     68
_journal_issue     12
_journal_page_first     o3380
_journal_page_last     o3380
_journal_paper_category     QO
_journal_paper_doi     10.1107/S1600536812044935
_journal_coeditor_code     NG5294
_publ_contact_author_name     'Omoruyi G. Idemudia'
_publ_contact_author_address
;
University of Fort Hare
Department of Chemistry
Private Bag X1314
Alice 5700
South Africa
;
_publ_contact_author_email     'idemudiaog@yahoo.com'
_publ_contact_author_fax     '+27 86 581 8503'
_publ_contact_author_phone     '+27 83 599 1551'
_publ_section_title
;\
4-{[2-(2,4-Dinitrophenyl)hydrazinylidene](phenyl)methyl}-5-methyl-2-phenyl-\
1<i>H</i>-pyrazol-3(2<i>H</i>)-one ethanol monosolvate
;
loop_
    _publ_author_name
    _publ_author_footnote
    _publ_author_address
    'Idemudia, Omoruyi G.' .
;
University of Fort Hare
Department of Chemistry
Private Bag X1314
Alice 5700
South Africa
;
    'Sadimenko, Alexander P.' .
;
University of Fort Hare
Department of Chemistry
Private Bag X1314
Alice 5700
South Africa
;
    'Hosten, Eric C.' .
;
Nelson Mandela Metropolitan University
Department of Chemistry
PO Box 77000
Port Elizabeth 6031
South Africa
;
data_I
_chemical_name_systematic
;
4-{[2-(2,4-Dinitrophenyl)hydrazinylidene](phenyl)methyl}-5-methyl-2-
phenyl-1<i>H</i>-pyrazol-3(2<i>H</i>)-one ethanol monosolvate
;
_chemical_name_common     'Uyi C20'
_chemical_formula_moiety     'C23 H18 N6 O5, C2 H6 O'
_chemical_formula_sum     'C25 H24 N6 O6'
_chemical_formula_iupac     'C23 H18 N6 O5, C2 H6 O'
_chemical_formula_weight     504.50
_chemical_melting_point     507
_space_group_crystal_system     monoclinic
_space_group_name_H-M_alt     'P 21/c'
_space_group_name_Hall     '-P 2ybc'
loop_
    _space_group_symop_operation_xyz
    'x, y, z'
    '-x, y+1/2, -z+1/2'
    '-x, -y, -z'
    'x, -y-1/2, z-1/2'
_cell_length_a     12.8289(4)
_cell_length_b     14.3247(4)
_cell_length_c     14.4213(4)
_cell_angle_alpha     90
_cell_angle_beta     111.3470(10)
_cell_angle_gamma     90
_cell_volume     2468.38(12)
_cell_formula_units_Z     4
_cell_measurement_reflns_used     94
_cell_measurement_theta_min     2.9058
_cell_measurement_theta_max     28.8563
_cell_measurement_temperature     200.(2)
_exptl_crystal_description     block
_exptl_crystal_colour     red
_exptl_crystal_size_max     0.610
_exptl_crystal_size_mid     0.430
_exptl_crystal_size_min     0.390
_exptl_crystal_density_diffrn     1.358
_exptl_crystal_density_meas     ?
_exptl_crystal_density_method     'not measured'
_exptl_crystal_F_000     1056
_exptl_absorpt_coefficient_mu     0.100
_exptl_absorpt_correction_type     numerical
_exptl_absorpt_process_details     '(SADABS; Bruker, 2008)'
_exptl_absorpt_correction_T_min     0.89
_exptl_absorpt_correction_T_max     0.96
_exptl_special_details
;
;
_diffrn_ambient_temperature     200.(2)
_diffrn_radiation_type     'MoK\a'
_diffrn_radiation_wavelength     0.71073
_diffrn_radiation_monochromator     'graphite'
_diffrn_measurement_device_type     'Bruker APEXII CCD'
_diffrn_measurement_method     '\f and \w scans'
_diffrn_detector_area_resol_mean     8.3333
_diffrn_reflns_number     23873
_diffrn_reflns_av_R_equivalents     0.0142
_diffrn_reflns_av_sigmaI/netI     0.0136
_diffrn_reflns_theta_min     2.22
_diffrn_reflns_theta_max     28.33
_diffrn_reflns_theta_full     28.33
_diffrn_measured_fraction_theta_max     0.996
_diffrn_measured_fraction_theta_full     0.996
_diffrn_reflns_limit_h_min     -16
_diffrn_reflns_limit_h_max     17
_diffrn_reflns_limit_k_min     -13
_diffrn_reflns_limit_k_max     19
_diffrn_reflns_limit_l_min     -19
_diffrn_reflns_limit_l_max     19
_refine_special_details
;
Refinement of <i>F</i>^2^ against ALL reflections. The weighted <i>R</i>-factor
<i>wR</i> and goodness of fit <i>S</i> are based on <i>F</i>^2^, conventional
<i>R</i>-factors <i>R</i> are based on <i>F</i>, with <i>F</i> set to zero for
negative <i>F</i>^2^. The threshold expression of <i>F</i>^2^ >
\s(<i>F</i>^2^) is used only for calculating <i>R</i>-factors(gt) <i>etc</i>.
and is not relevant to the choice of reflections for refinement.
<i>R</i>-factors based on <i>F</i>^2^ are statistically about twice as large
as those based on <i>F</i>, and <i>R</i>- factors based on ALL data will be
even larger.
;
_reflns_number_total     6124
_reflns_number_gt     5136
_reflns_threshold_expression     I>2sigma(I)
_refine_ls_structure_factor_coef     Fsqd
_refine_ls_matrix_type     full
_refine_ls_R_factor_all     0.0506
_refine_ls_R_factor_gt     0.0417
_refine_ls_wR_factor_gt     0.1077
_refine_ls_wR_factor_ref     0.1161
_refine_ls_goodness_of_fit_ref     1.040
_refine_ls_restrained_S_all     1.040
_refine_ls_number_reflns     6124
_refine_ls_number_parameters     368
_refine_ls_number_restraints     0
_refine_ls_hydrogen_treatment     mixed
_refine_ls_weighting_scheme     calc
_refine_ls_weighting_details
         'calc w=1/[\s^2^(Fo^2^)+(0.0507P)^2^+0.8241P] where P=(Fo^2^+2Fc^2^)/3'
_atom_sites_solution_hydrogens     geom
_atom_sites_solution_primary     direct
_atom_sites_solution_secondary     difmap
_refine_ls_shift/su_max     0.000
_refine_ls_shift/su_mean     0.000
_refine_diff_density_max     0.281
_refine_diff_density_min     -0.215
_refine_ls_extinction_method     none
_refine_ls_extinction_coef     ?
loop_
    _atom_type_symbol
    _atom_type_description
    _atom_type_scat_dispersion_real
    _atom_type_scat_dispersion_imag
    _atom_type_scat_source
    C C 0.0033 0.0016 'International Tables Vol C Tables 4.2.6.8 and 6.1.1.4'
    H H 0.0000 0.0000 'International Tables Vol C Tables 4.2.6.8 and 6.1.1.4'
    N N 0.0061 0.0033 'International Tables Vol C Tables 4.2.6.8 and 6.1.1.4'
    O O 0.0106 0.0060 'International Tables Vol C Tables 4.2.6.8 and 6.1.1.4'
_computing_data_collection     'APEX2 (Bruker, 2010)'
_computing_cell_refinement     'SAINT (Bruker, 2010)'
_computing_data_reduction     'SAINT (Bruker, 2010)'
_computing_structure_solution     'SHELXS97 (Sheldrick, 2008)'
_computing_structure_refinement
       'SHELXL97 (Sheldrick, 2008) and SHELXLE (H\"ubschle <i>et al.</i>, 2011)'
_computing_molecular_graphics     'ORTEP-3 (Farrugia, 1997)'
_computing_publication_material
                               'PLATON (Spek, 2009) and publCIF (Westrip, 2010)'
loop_
    _atom_site_type_symbol
    _atom_site_label
    _atom_site_fract_x
    _atom_site_fract_y
    _atom_site_fract_z
    _atom_site_U_iso_or_equiv
    _atom_site_adp_type
    _atom_site_calc_flag
    _atom_site_refinement_flags
    _atom_site_occupancy
    _atom_site_disorder_assembly
    _atom_site_disorder_group
    O O1 0.14776(8) 0.69594(6) 0.47229(6) 0.0383(2) Uani d . 1.0 . .
    O O2 -0.07049(9) 0.77842(7) 0.42852(9) 0.0543(3) Uani d . 1.0 . .
    O O3 -0.22537(11) 0.83873(7) 0.42516(10) 0.0588(3) Uani d . 1.0 . .
    O O4 -0.53149(10) 0.65498(10) 0.42226(12) 0.0730(4) Uani d . 1.0 . .
    O O5 -0.53782(10) 0.50904(11) 0.38432(14) 0.0876(5) Uani d . 1.0 . .
    O O6 0.30397(9) 0.73560(9) 0.64059(8) 0.0517(3) Uani d . 1.0 . .
    N N1 0.20431(9) 0.73686(7) 0.34187(7) 0.0317(2) Uani d . 1.0 . .
    N N2 0.20240(9) 0.69518(7) 0.25557(8) 0.0341(2) Uani d . 1.0 . .
    N N3 -0.01147(8) 0.51321(7) 0.38324(8) 0.0325(2) Uani d . 1.0 . .
    N N4 -0.05711(9) 0.59824(7) 0.39281(8) 0.0328(2) Uani d . 1.0 . .
    N N5 -0.16820(10) 0.77102(7) 0.42199(8) 0.0399(2) Uani d . 1.0 . .
    N N6 -0.48924(10) 0.58418(10) 0.40330(11) 0.0553(3) Uani d . 1.0 . .
    C C1 0.15772(9) 0.67707(8) 0.39078(8) 0.0299(2) Uani d . 1.0 . .
    C C2 0.12604(9) 0.59567(8) 0.33014(8) 0.0294(2) Uani d . 1.0 . .
    C C3 0.15677(10) 0.61039(8) 0.24838(9) 0.0321(2) Uani d . 1.0 . .
    C C4 0.14119(14) 0.55220(10) 0.15841(10) 0.0466(3) Uani d . 1.0 . .
    H H4A 0.1162 0.5919 0.099 0.07 Uiso calc R 1.0 . .
    H H4B 0.0848 0.504 0.1522 0.07 Uiso calc R 1.0 . .
    H H4C 0.2123 0.5225 0.1649 0.07 Uiso calc R 1.0 . .
    C C5 0.07256(9) 0.51282(8) 0.35381(8) 0.0292(2) Uani d . 1.0 . .
    C C11 0.24261(10) 0.82994(8) 0.36714(9) 0.0322(2) Uani d . 1.0 . .
    C C12 0.17815(12) 0.89102(9) 0.39821(11) 0.0424(3) Uani d . 1.0 . .
    H H12 0.1083 0.8716 0.4005 0.051 Uiso calc R 1.0 . .
    C C13 0.21730(15) 0.98106(10) 0.42595(12) 0.0514(4) Uani d . 1.0 . .
    H H13 0.1746 1.0234 0.4484 0.062 Uiso calc R 1.0 . .
    C C14 0.31808(15) 1.00912(10) 0.42101(12) 0.0532(4) Uani d . 1.0 . .
    H H14 0.3447 1.0706 0.4406 0.064 Uiso calc R 1.0 . .
    C C15 0.38033(14) 0.94861(11) 0.38782(12) 0.0520(4) Uani d . 1.0 . .
    H H15 0.4485 0.9691 0.3828 0.062 Uiso calc R 1.0 . .
    C C16 0.34373(11) 0.85755(9) 0.36157(10) 0.0410(3) Uani d . 1.0 . .
    H H16 0.3873 0.8151 0.3402 0.049 Uiso calc R 1.0 . .
    C C21 0.11659(10) 0.41870(8) 0.34431(8) 0.0304(2) Uani d . 1.0 . .
    C C22 0.05139(11) 0.33871(9) 0.33661(10) 0.0375(3) Uani d . 1.0 . .
    H H22 -0.0221 0.3442 0.3374 0.045 Uiso calc R 1.0 . .
    C C23 0.09362(13) 0.25170(9) 0.32782(11) 0.0453(3) Uani d . 1.0 . .
    H H23 0.0489 0.1977 0.3227 0.054 Uiso calc R 1.0 . .
    C C24 0.20034(13) 0.24258(10) 0.32641(10) 0.0461(3) Uani d . 1.0 . .
    H H24 0.2282 0.1827 0.3189 0.055 Uiso calc R 1.0 . .
    C C25 0.26619(12) 0.32073(10) 0.33591(11) 0.0455(3) Uani d . 1.0 . .
    H H25 0.34 0.3147 0.3361 0.055 Uiso calc R 1.0 . .
    C C26 0.22459(11) 0.40835(9) 0.34526(10) 0.0379(3) Uani d . 1.0 . .
    H H26 0.2706 0.4618 0.3524 0.045 Uiso calc R 1.0 . .
    C C31 -0.16063(10) 0.59744(8) 0.39772(8) 0.0302(2) Uani d . 1.0 . .
    C C32 -0.21772(10) 0.67863(8) 0.41052(9) 0.0322(2) Uani d . 1.0 . .
    C C33 -0.32476(11) 0.67409(9) 0.41267(9) 0.0364(3) Uani d . 1.0 . .
    H H33 -0.3614 0.7291 0.4215 0.044 Uiso calc R 1.0 . .
    C C34 -0.37698(10) 0.58920(10) 0.40188(10) 0.0393(3) Uani d . 1.0 . .
    C C35 -0.32465(11) 0.50752(10) 0.38895(11) 0.0422(3) Uani d . 1.0 . .
    H H35 -0.3622 0.4493 0.3817 0.051 Uiso calc R 1.0 . .
    C C36 -0.21948(11) 0.51165(9) 0.38672(10) 0.0378(3) Uani d . 1.0 . .
    H H36 -0.1846 0.4557 0.3776 0.045 Uiso calc R 1.0 . .
    H H2N 0.2371(14) 0.7212(12) 0.2146(13) 0.054(5) Uiso d . 1.0 . .
    H H4N -0.0119(14) 0.6495(12) 0.4120(12) 0.050(4) Uiso d . 1.0 . .
    H H6 0.2561(18) 0.7277(14) 0.5787(17) 0.072(6) Uiso d . 1.0 . .
    C C6A 0.41626(18) 0.74427(15) 0.64338(17) 0.0497(6) Uani d P 0.762(5) A 1
    H H6AA 0.4222 0.7136 0.584 0.06 Uiso calc PR 0.762(5) A 1
    H H6AB 0.4678 0.7119 0.7031 0.06 Uiso calc PR 0.762(5) A 1
    C C7A 0.4500(3) 0.8432(2) 0.64576(19) 0.0669(9) Uani d P 0.762(5) A 1
    H H7AA 0.4044 0.8737 0.5833 0.1 Uiso calc PR 0.762(5) A 1
    H H7AB 0.5292 0.8467 0.6539 0.1 Uiso calc PR 0.762(5) A 1
    H H7AC 0.4389 0.8749 0.7017 0.1 Uiso calc PR 0.762(5) A 1
    C C6B 0.3762(6) 0.8194(5) 0.6360(5) 0.053(2) Uani d P 0.238(5) A 2
    H H6BA 0.3433 0.8529 0.5719 0.064 Uiso calc PR 0.238(5) A 2
    H H6BB 0.3852 0.8636 0.6913 0.064 Uiso calc PR 0.238(5) A 2
    C C7B 0.4832(8) 0.7761(8) 0.6459(10) 0.091(4) Uani d P 0.238(5) A 2
    H H7BA 0.4727 0.7356 0.5885 0.136 Uiso calc PR 0.238(5) A 2
    H H7BB 0.5105 0.7389 0.7071 0.136 Uiso calc PR 0.238(5) A 2
    H H7BC 0.5379 0.8248 0.6488 0.136 Uiso calc PR 0.238(5) A 2
loop_
    _atom_site_aniso_label
    _atom_site_aniso_U_11
    _atom_site_aniso_U_22
    _atom_site_aniso_U_33
    _atom_site_aniso_U_12
    _atom_site_aniso_U_13
    _atom_site_aniso_U_23
    O1 0.0441(5) 0.0430(5) 0.0328(4) -0.0148(4) 0.0199(4) -0.0091(4)
    O2 0.0559(6) 0.0345(5) 0.0824(8) -0.0116(4) 0.0368(6) -0.0076(5)
    O3 0.0760(8) 0.0300(5) 0.0843(8) 0.0055(5) 0.0457(7) -0.0046(5)
    O4 0.0488(6) 0.0734(8) 0.1089(11) 0.0175(6) 0.0432(7) 0.0078(8)
    O5 0.0437(7) 0.0796(10) 0.1479(15) -0.0183(6) 0.0448(8) -0.0171(9)
    O6 0.0405(5) 0.0805(8) 0.0385(5) -0.0101(5) 0.0197(4) -0.0182(5)
    N1 0.0401(5) 0.0269(5) 0.0327(5) -0.0068(4) 0.0186(4) -0.0038(4)
    N2 0.0466(6) 0.0290(5) 0.0335(5) -0.0046(4) 0.0229(4) -0.0024(4)
    N3 0.0329(5) 0.0267(5) 0.0399(5) -0.0011(4) 0.0154(4) -0.0001(4)
    N4 0.0347(5) 0.0252(5) 0.0423(5) -0.0032(4) 0.0185(4) -0.0012(4)
    N5 0.0526(7) 0.0289(5) 0.0443(6) -0.0025(5) 0.0249(5) -0.0027(4)
    N6 0.0333(6) 0.0630(9) 0.0725(9) 0.0017(6) 0.0227(6) 0.0030(7)
    C1 0.0308(5) 0.0297(5) 0.0305(5) -0.0050(4) 0.0129(4) -0.0017(4)
    C2 0.0323(5) 0.0259(5) 0.0314(5) -0.0024(4) 0.0134(4) -0.0012(4)
    C3 0.0383(6) 0.0267(5) 0.0338(6) -0.0006(4) 0.0162(5) -0.0015(4)
    C4 0.0689(9) 0.0375(7) 0.0414(7) -0.0057(6) 0.0297(7) -0.0093(5)
    C5 0.0296(5) 0.0269(5) 0.0302(5) -0.0041(4) 0.0098(4) -0.0006(4)
    C11 0.0394(6) 0.0254(5) 0.0311(5) -0.0054(4) 0.0119(5) -0.0003(4)
    C12 0.0466(7) 0.0338(6) 0.0478(7) -0.0022(5) 0.0182(6) -0.0054(5)
    C13 0.0679(10) 0.0303(7) 0.0527(8) 0.0016(6) 0.0181(7) -0.0058(6)
    C14 0.0717(10) 0.0267(6) 0.0499(8) -0.0124(6) 0.0089(7) 0.0011(6)
    C15 0.0540(8) 0.0406(8) 0.0571(9) -0.0187(7) 0.0151(7) 0.0049(6)
    C16 0.0425(7) 0.0354(6) 0.0466(7) -0.0072(5) 0.0181(6) 0.0018(5)
    C21 0.0328(6) 0.0273(5) 0.0298(5) -0.0020(4) 0.0098(4) -0.0001(4)
    C22 0.0366(6) 0.0318(6) 0.0414(6) -0.0067(5) 0.0108(5) -0.0041(5)
    C23 0.0542(8) 0.0294(6) 0.0461(7) -0.0078(6) 0.0110(6) -0.0064(5)
    C24 0.0596(9) 0.0319(6) 0.0423(7) 0.0098(6) 0.0132(6) -0.0015(5)
    C25 0.0431(7) 0.0435(7) 0.0509(8) 0.0108(6) 0.0184(6) 0.0043(6)
    C26 0.0348(6) 0.0330(6) 0.0465(7) -0.0002(5) 0.0155(5) 0.0034(5)
    C31 0.0317(5) 0.0293(5) 0.0306(5) -0.0022(4) 0.0124(4) -0.0004(4)
    C32 0.0384(6) 0.0280(6) 0.0317(5) -0.0011(5) 0.0145(5) -0.0002(4)
    C33 0.0375(6) 0.0374(6) 0.0354(6) 0.0061(5) 0.0147(5) 0.0016(5)
    C34 0.0284(6) 0.0458(7) 0.0442(7) 0.0004(5) 0.0137(5) 0.0007(5)
    C35 0.0341(6) 0.0367(7) 0.0555(8) -0.0072(5) 0.0159(6) -0.0049(6)
    C36 0.0342(6) 0.0295(6) 0.0511(7) -0.0033(5) 0.0172(5) -0.0050(5)
    C6A 0.0436(12) 0.0495(12) 0.0643(13) -0.0020(9) 0.0296(9) -0.0051(9)
    C7A 0.072(2) 0.0563(16) 0.0620(14) -0.0192(13) 0.0121(12) 0.0037(11)
    C6B 0.044(4) 0.060(5) 0.049(4) -0.006(3) 0.008(3) 0.001(3)
    C7B 0.052(5) 0.074(7) 0.150(10) 0.005(4) 0.041(6) 0.025(6)
_geom_special_details
;
All e.s.d.'s (except the e.s.d. in the dihedral angle between two l.s. planes)
are estimated using the full covariance matrix. The cell e.s.d.'s are taken
into account individually in the estimation of e.s.d.'s in distances, angles
and torsion angles; correlations between e.s.d.'s in cell parameters are only
used when they are defined by crystal symmetry. An approximate (isotropic)
treatment of cell e.s.d.'s is used for estimating e.s.d.'s involving l.s.
planes.
;
loop_
    _geom_bond_atom_site_label_1
    _geom_bond_atom_site_label_2
    _geom_bond_site_symmetry_2
    _geom_bond_distance
    _geom_bond_publ_flag
    O1 C1 . 1.2572(14) ?
    O2 N5 . 1.2270(15) ?
    O3 N5 . 1.2269(15) ?
    O4 N6 . 1.2268(18) ?
    O5 N6 . 1.2238(19) ?
    O6 C6A . 1.432(2) ?
    O6 C6B . 1.533(8) ?
    O6 H6 . 0.89(2) ?
    N1 N2 . 1.3725(13) ?
    N1 C1 . 1.3767(14) ?
    N1 C11 . 1.4218(14) ?
    N2 C3 . 1.3358(15) ?
    N2 H2N . 0.936(18) ?
    N3 C5 . 1.2942(15) ?
    N3 N4 . 1.3801(14) ?
    N4 C31 . 1.3554(15) ?
    N4 H4N . 0.915(17) ?
    N5 C32 . 1.4512(15) ?
    N6 C34 . 1.4496(17) ?
    C1 C2 . 1.4251(15) ?
    C2 C3 . 1.3888(16) ?
    C2 C5 . 1.4718(15) ?
    C3 C4 . 1.4931(17) ?
    C4 H4A . 0.98 ?
    C4 H4B . 0.98 ?
    C4 H4C . 0.98 ?
    C5 C21 . 1.4873(16) ?
    C11 C12 . 1.3856(18) ?
    C11 C16 . 1.3863(18) ?
    C12 C13 . 1.3891(19) ?
    C12 H12 . 0.95 ?
    C13 C14 . 1.380(2) ?
    C13 H13 . 0.95 ?
    C14 C15 . 1.377(2) ?
    C14 H14 . 0.95 ?
    C15 C16 . 1.3913(19) ?
    C15 H15 . 0.95 ?
    C16 H16 . 0.95 ?
    C21 C26 . 1.3886(17) ?
    C21 C22 . 1.3991(16) ?
    C22 C23 . 1.3831(19) ?
    C22 H22 . 0.95 ?
    C23 C24 . 1.383(2) ?
    C23 H23 . 0.95 ?
    C24 C25 . 1.379(2) ?
    C24 H24 . 0.95 ?
    C25 C26 . 1.3895(18) ?
    C25 H25 . 0.95 ?
    C26 H26 . 0.95 ?
    C31 C36 . 1.4206(16) ?
    C31 C32 . 1.4219(16) ?
    C32 C33 . 1.3864(17) ?
    C33 C34 . 1.3696(19) ?
    C33 H33 . 0.95 ?
    C34 C35 . 1.3948(19) ?
    C35 C36 . 1.3626(18) ?
    C35 H35 . 0.95 ?
    C36 H36 . 0.95 ?
    C6A C7A . 1.479(3) ?
    C6A H6AA . 0.99 ?
    C6A H6AB . 0.99 ?
    C7A H7AA . 0.98 ?
    C7A H7AB . 0.98 ?
    C7A H7AC . 0.98 ?
    C6B C7B . 1.466(13) ?
    C6B H6BA . 0.99 ?
    C6B H6BB . 0.99 ?
    C7B H7BA . 0.98 ?
    C7B H7BB . 0.98 ?
    C7B H7BC . 0.98 ?
loop_
    _geom_angle_atom_site_label_1
    _geom_angle_atom_site_label_2
    _geom_angle_atom_site_label_3
    _geom_angle_site_symmetry_1
    _geom_angle_site_symmetry_3
    _geom_angle
    _geom_angle_publ_flag
    C6A O6 H6 . . 111.1(13) ?
    C6B O6 H6 . . 105.4(13) ?
    N2 N1 C1 . . 109.04(9) ?
    N2 N1 C11 . . 122.07(9) ?
    C1 N1 C11 . . 128.75(10) ?
    C3 N2 N1 . . 109.19(9) ?
    C3 N2 H2N . . 127.5(11) ?
    N1 N2 H2N . . 122.9(11) ?
    C5 N3 N4 . . 118.09(10) ?
    C31 N4 N3 . . 117.20(10) ?
    C31 N4 H4N . . 121.1(10) ?
    N3 N4 H4N . . 119.6(10) ?
    O3 N5 O2 . . 122.46(11) ?
    O3 N5 C32 . . 118.84(11) ?
    O2 N5 C32 . . 118.70(10) ?
    O5 N6 O4 . . 123.14(13) ?
    O5 N6 C34 . . 117.91(13) ?
    O4 N6 C34 . . 118.95(13) ?
    O1 C1 N1 . . 123.79(10) ?
    O1 C1 C2 . . 130.26(10) ?
    N1 C1 C2 . . 105.94(9) ?
    C3 C2 C1 . . 106.92(10) ?
    C3 C2 C5 . . 128.31(10) ?
    C1 C2 C5 . . 124.77(10) ?
    N2 C3 C2 . . 108.91(10) ?
    N2 C3 C4 . . 119.43(11) ?
    C2 C3 C4 . . 131.56(11) ?
    C3 C4 H4A . . 109.5 ?
    C3 C4 H4B . . 109.5 ?
    H4A C4 H4B . . 109.5 ?
    C3 C4 H4C . . 109.5 ?
    H4A C4 H4C . . 109.5 ?
    H4B C4 H4C . . 109.5 ?
    N3 C5 C2 . . 125.94(10) ?
    N3 C5 C21 . . 115.07(10) ?
    C2 C5 C21 . . 119.00(10) ?
    C12 C11 C16 . . 121.32(12) ?
    C12 C11 N1 . . 118.94(11) ?
    C16 C11 N1 . . 119.74(11) ?
    C11 C12 C13 . . 118.93(13) ?
    C11 C12 H12 . . 120.5 ?
    C13 C12 H12 . . 120.5 ?
    C14 C13 C12 . . 120.18(14) ?
    C14 C13 H13 . . 119.9 ?
    C12 C13 H13 . . 119.9 ?
    C15 C14 C13 . . 120.48(13) ?
    C15 C14 H14 . . 119.8 ?
    C13 C14 H14 . . 119.8 ?
    C14 C15 C16 . . 120.25(14) ?
    C14 C15 H15 . . 119.9 ?
    C16 C15 H15 . . 119.9 ?
    C11 C16 C15 . . 118.82(13) ?
    C11 C16 H16 . . 120.6 ?
    C15 C16 H16 . . 120.6 ?
    C26 C21 C22 . . 118.61(11) ?
    C26 C21 C5 . . 120.47(10) ?
    C22 C21 C5 . . 120.91(11) ?
    C23 C22 C21 . . 120.16(12) ?
    C23 C22 H22 . . 119.9 ?
    C21 C22 H22 . . 119.9 ?
    C24 C23 C22 . . 120.63(13) ?
    C24 C23 H23 . . 119.7 ?
    C22 C23 H23 . . 119.7 ?
    C25 C24 C23 . . 119.72(13) ?
    C25 C24 H24 . . 120.1 ?
    C23 C24 H24 . . 120.1 ?
    C24 C25 C26 . . 120.00(13) ?
    C24 C25 H25 . . 120.0 ?
    C26 C25 H25 . . 120.0 ?
    C21 C26 C25 . . 120.84(12) ?
    C21 C26 H26 . . 119.6 ?
    C25 C26 H26 . . 119.6 ?
    N4 C31 C36 . . 119.51(11) ?
    N4 C31 C32 . . 124.10(10) ?
    C36 C31 C32 . . 116.37(10) ?
    C33 C32 C31 . . 121.72(11) ?
    C33 C32 N5 . . 115.87(11) ?
    C31 C32 N5 . . 122.41(11) ?
    C34 C33 C32 . . 119.12(11) ?
    C34 C33 H33 . . 120.4 ?
    C32 C33 H33 . . 120.4 ?
    C33 C34 C35 . . 121.37(11) ?
    C33 C34 N6 . . 119.33(12) ?
    C35 C34 N6 . . 119.30(12) ?
    C36 C35 C34 . . 119.71(12) ?
    C36 C35 H35 . . 120.1 ?
    C34 C35 H35 . . 120.1 ?
    C35 C36 C31 . . 121.70(12) ?
    C35 C36 H36 . . 119.1 ?
    C31 C36 H36 . . 119.1 ?
    O6 C6A C7A . . 111.5(2) ?
    O6 C6A H6AA . . 109.3 ?
    C7A C6A H6AA . . 109.3 ?
    O6 C6A H6AB . . 109.3 ?
    C7A C6A H6AB . . 109.3 ?
    H6AA C6A H6AB . . 108.0 ?
    C7B C6B O6 . . 102.9(6) ?
    C7B C6B H6BA . . 111.2 ?
    O6 C6B H6BA . . 111.2 ?
    C7B C6B H6BB . . 111.2 ?
    O6 C6B H6BB . . 111.2 ?
    H6BA C6B H6BB . . 109.1 ?
    C6B C7B H7BA . . 109.5 ?
    C6B C7B H7BB . . 109.5 ?
    H7BA C7B H7BB . . 109.5 ?
    C6B C7B H7BC . . 109.5 ?
    H7BA C7B H7BC . . 109.5 ?
    H7BB C7B H7BC . . 109.5 ?
loop_
    _geom_torsion_atom_site_label_1
    _geom_torsion_atom_site_label_2
    _geom_torsion_atom_site_label_3
    _geom_torsion_atom_site_label_4
    _geom_torsion_site_symmetry_1
    _geom_torsion_site_symmetry_2
    _geom_torsion_site_symmetry_3
    _geom_torsion_site_symmetry_4
    _geom_torsion
    _geom_torsion_publ_flag
    C1 N1 N2 C3 . . . . -0.45(14) ?
    C11 N1 N2 C3 . . . . -176.44(11) ?
    C5 N3 N4 C31 . . . . 163.07(11) ?
    N2 N1 C1 O1 . . . . -179.97(11) ?
    C11 N1 C1 O1 . . . . -4.3(2) ?
    N2 N1 C1 C2 . . . . -0.23(13) ?
    C11 N1 C1 C2 . . . . 175.41(11) ?
    O1 C1 C2 C3 . . . . -179.48(13) ?
    N1 C1 C2 C3 . . . . 0.80(13) ?
    O1 C1 C2 C5 . . . . -0.3(2) ?
    N1 C1 C2 C5 . . . . 179.97(11) ?
    N1 N2 C3 C2 . . . . 0.97(14) ?
    N1 N2 C3 C4 . . . . 177.64(12) ?
    C1 C2 C3 N2 . . . . -1.10(14) ?
    C5 C2 C3 N2 . . . . 179.77(11) ?
    C1 C2 C3 C4 . . . . -177.22(14) ?
    C5 C2 C3 C4 . . . . 3.6(2) ?
    N4 N3 C5 C2 . . . . 0.72(17) ?
    N4 N3 C5 C21 . . . . -179.44(10) ?
    C3 C2 C5 N3 . . . . -134.04(14) ?
    C1 C2 C5 N3 . . . . 46.97(18) ?
    C3 C2 C5 C21 . . . . 46.12(17) ?
    C1 C2 C5 C21 . . . . -132.87(12) ?
    N2 N1 C11 C12 . . . . 131.90(13) ?
    C1 N1 C11 C12 . . . . -43.23(18) ?
    N2 N1 C11 C16 . . . . -48.92(17) ?
    C1 N1 C11 C16 . . . . 135.95(13) ?
    C16 C11 C12 C13 . . . . -1.2(2) ?
    N1 C11 C12 C13 . . . . 177.96(12) ?
    C11 C12 C13 C14 . . . . 1.0(2) ?
    C12 C13 C14 C15 . . . . 0.6(2) ?
    C13 C14 C15 C16 . . . . -1.8(2) ?
    C12 C11 C16 C15 . . . . -0.1(2) ?
    N1 C11 C16 C15 . . . . -179.21(12) ?
    C14 C15 C16 C11 . . . . 1.6(2) ?
    N3 C5 C21 C26 . . . . -159.14(11) ?
    C2 C5 C21 C26 . . . . 20.72(16) ?
    N3 C5 C21 C22 . . . . 19.34(16) ?
    C2 C5 C21 C22 . . . . -160.80(11) ?
    C26 C21 C22 C23 . . . . -1.49(19) ?
    C5 C21 C22 C23 . . . . 180.00(12) ?
    C21 C22 C23 C24 . . . . -0.1(2) ?
    C22 C23 C24 C25 . . . . 1.3(2) ?
    C23 C24 C25 C26 . . . . -1.0(2) ?
    C22 C21 C26 C25 . . . . 1.82(19) ?
    C5 C21 C26 C25 . . . . -179.67(12) ?
    C24 C25 C26 C21 . . . . -0.6(2) ?
    N3 N4 C31 C36 . . . . -3.89(17) ?
    N3 N4 C31 C32 . . . . 178.08(11) ?
    N4 C31 C32 C33 . . . . 178.43(11) ?
    C36 C31 C32 C33 . . . . 0.34(17) ?
    N4 C31 C32 N5 . . . . -1.50(18) ?
    C36 C31 C32 N5 . . . . -179.59(11) ?
    O3 N5 C32 C33 . . . . -5.39(17) ?
    O2 N5 C32 C33 . . . . 174.35(12) ?
    O3 N5 C32 C31 . . . . 174.54(12) ?
    O2 N5 C32 C31 . . . . -5.72(18) ?
    C31 C32 C33 C34 . . . . -0.20(18) ?
    N5 C32 C33 C34 . . . . 179.73(11) ?
    C32 C33 C34 C35 . . . . 0.1(2) ?
    C32 C33 C34 N6 . . . . -179.53(12) ?
    O5 N6 C34 C33 . . . . 173.35(16) ?
    O4 N6 C34 C33 . . . . -5.9(2) ?
    O5 N6 C34 C35 . . . . -6.3(2) ?
    O4 N6 C34 C35 . . . . 174.49(15) ?
    C33 C34 C35 C36 . . . . -0.1(2) ?
    N6 C34 C35 C36 . . . . 179.48(13) ?
    C34 C35 C36 C31 . . . . 0.3(2) ?
    N4 C31 C36 C35 . . . . -178.57(12) ?
    C32 C31 C36 C35 . . . . -0.39(19) ?
loop_
    _geom_hbond_atom_site_label_D
    _geom_hbond_atom_site_label_H
    _geom_hbond_atom_site_label_A
    _geom_hbond_site_symmetry_A
    _geom_hbond_distance_DH
    _geom_hbond_distance_HA
    _geom_hbond_distance_DA
    _geom_hbond_angle_DHA
    _geom_hbond_publ_flag
    N4 H4N O1 . 0.915(17) 2.023(17) 2.8261(13) 145.6(14) yes
    N4 H4N O2 . 0.915(17) 2.040(17) 2.6497(14) 122.8(13) yes
    N2 H2N O6 4_575 0.936(18) 1.711(18) 2.6464(14) 177.4(16) yes
    O6 H6 O1 . 0.89(2) 1.72(2) 2.5863(14) 167.(2) yes
_iucr_refine_instructions_details
;
TITL I in P2(1)/c
CELL  0.71073   12.8289   14.3247   14.4213    90.000   111.347    90.000
ZERR  4           0.0004    0.0004    0.0004     0.000     0.001     0.000
LATT   1
SYMM             - X ,    0.50000 + Y ,    0.50000 - Z
SFAC  C  H  N  O
UNIT 100 96 24 24
OMIT      0   1   1
OMIT      1   0   0
EQIV $1  x,3/2-y,-1/2+z
EQIV $2  1+x,y,z
HTAB N4   O1
HTAB N4   O2
HTAB C36  N3
HTAB N2   O6_$1
HTAB O6   O1
HTAB C26  O5_$2
ACTA
BOND $H
CONF
FMAP 2
HTAB
L.S. 30
PLAN -20
SIZE 0.388 0.432 0.611
TEMP -73.150
 WGHT    0.050700    0.824100
FVAR       0.23320   0.76240
O1    4    0.147758    0.695940    0.472290    11.00000    0.04408    0.04303 =
         0.03277   -0.00914    0.01995   -0.01476
O2    4   -0.070490    0.778424    0.428517    11.00000    0.05593    0.03446 =
         0.08238   -0.00759    0.03680   -0.01161
O3    4   -0.225371    0.838727    0.425161    11.00000    0.07597    0.03005 =
         0.08428   -0.00459    0.04571    0.00548
O4    4   -0.531493    0.654984    0.422260    11.00000    0.04884    0.07344 =
         0.10893    0.00780    0.04324    0.01755
O5    4   -0.537818    0.509036    0.384323    11.00000    0.04374    0.07962 =
         0.14788   -0.01713    0.04476   -0.01827
O6    4    0.303974    0.735599    0.640592    11.00000    0.04050    0.08053 =
         0.03848   -0.01817    0.01975   -0.01010
N1    3    0.204311    0.736859    0.341867    11.00000    0.04012    0.02694 =
         0.03266   -0.00381    0.01862   -0.00680
N2    3    0.202401    0.695176    0.255568    11.00000    0.04662    0.02896 =
         0.03355   -0.00242    0.02287   -0.00455
N3    3   -0.011466    0.513208    0.383241    11.00000    0.03286    0.02667 =
         0.03995   -0.00008    0.01544   -0.00109
N4    3   -0.057111    0.598243    0.392807    11.00000    0.03467    0.02518 =
         0.04226   -0.00117    0.01846   -0.00315
N5    3   -0.168198    0.771019    0.421989    11.00000    0.05258    0.02892 =
         0.04426   -0.00274    0.02486   -0.00247
N6    3   -0.489242    0.584180    0.403305    11.00000    0.03328    0.06298 =
         0.07255    0.00297    0.02275    0.00168
C1    1    0.157721    0.677071    0.390778    11.00000    0.03084    0.02967 =
         0.03053   -0.00171    0.01286   -0.00499
C2    1    0.126038    0.595667    0.330137    11.00000    0.03229    0.02590 =
         0.03142   -0.00123    0.01336   -0.00244
C3    1    0.156770    0.610392    0.248376    11.00000    0.03826    0.02668 =
         0.03383   -0.00148    0.01619   -0.00064
C4    1    0.141189    0.552205    0.158409    11.00000    0.06891    0.03752 =
         0.04139   -0.00935    0.02973   -0.00573
AFIX 137
H4A   2    0.116157    0.591910    0.098997    11.00000   -1.50000
H4B   2    0.084842    0.504001    0.152231    11.00000   -1.50000
H4C   2    0.212343    0.522511    0.164946    11.00000   -1.50000
AFIX   0
C5    1    0.072557    0.512825    0.353814    11.00000    0.02963    0.02691 =
         0.03016   -0.00055    0.00983   -0.00406
C11   1    0.242609    0.829937    0.367145    11.00000    0.03937    0.02543 =
         0.03110   -0.00025    0.01192   -0.00544
C12   1    0.178151    0.891019    0.398214    11.00000    0.04660    0.03380 =
         0.04780   -0.00545    0.01820   -0.00216
AFIX  43
H12   2    0.108314    0.871633    0.400508    11.00000   -1.20000
AFIX   0
C13   1    0.217297    0.981061    0.425954    11.00000    0.06793    0.03027 =
         0.05265   -0.00582    0.01807    0.00164
AFIX  43
H13   2    0.174591    1.023446    0.448387    11.00000   -1.20000
AFIX   0
C14   1    0.318084    1.009119    0.421010    11.00000    0.07172    0.02669 =
         0.04994    0.00111    0.00890   -0.01243
AFIX  43
H14   2    0.344700    1.070619    0.440649    11.00000   -1.20000
AFIX   0
C15   1    0.380331    0.948606    0.387818    11.00000    0.05395    0.04061 =
         0.05712    0.00486    0.01507   -0.01872
AFIX  43
H15   2    0.448514    0.969114    0.382823    11.00000   -1.20000
AFIX   0
C16   1    0.343733    0.857551    0.361574    11.00000    0.04254    0.03539 =
         0.04662    0.00178    0.01807   -0.00725
AFIX  43
H16   2    0.387265    0.815057    0.340217    11.00000   -1.20000
AFIX   0
C21   1    0.116589    0.418705    0.344312    11.00000    0.03281    0.02732 =
         0.02984   -0.00006    0.00981   -0.00201
C22   1    0.051388    0.338706    0.336612    11.00000    0.03655    0.03184 =
         0.04137   -0.00415    0.01080   -0.00668
AFIX  43
H22   2   -0.022076    0.344161    0.337423    11.00000   -1.20000
AFIX   0
C23   1    0.093624    0.251705    0.327823    11.00000    0.05422    0.02940 =
         0.04606   -0.00638    0.01097   -0.00781
AFIX  43
H23   2    0.048892    0.197696    0.322709    11.00000   -1.20000
AFIX   0
C24   1    0.200342    0.242580    0.326407    11.00000    0.05963    0.03193 =
         0.04225   -0.00155    0.01316    0.00979
AFIX  43
H24   2    0.228172    0.182720    0.318917    11.00000   -1.20000
AFIX   0
C25   1    0.266192    0.320728    0.335913    11.00000    0.04307    0.04345 =
         0.05091    0.00432    0.01837    0.01075
AFIX  43
H25   2    0.339997    0.314664    0.336070    11.00000   -1.20000
AFIX   0
C26   1    0.224595    0.408346    0.345263    11.00000    0.03481    0.03298 =
         0.04652    0.00343    0.01554   -0.00023
AFIX  43
H26   2    0.270631    0.461847    0.352396    11.00000   -1.20000
AFIX   0
C31   1   -0.160625    0.597435    0.397720    11.00000    0.03166    0.02933 =
         0.03061   -0.00045    0.01237   -0.00219
C32   1   -0.217716    0.678630    0.410517    11.00000    0.03836    0.02800 =
         0.03168   -0.00020    0.01452   -0.00109
C33   1   -0.324760    0.674085    0.412666    11.00000    0.03746    0.03739 =
         0.03544    0.00163    0.01471    0.00615
AFIX  43
H33   2   -0.361404    0.729125    0.421507    11.00000   -1.20000
AFIX   0
C34   1   -0.376981    0.589199    0.401876    11.00000    0.02841    0.04580 =
         0.04419    0.00068    0.01370    0.00041
C35   1   -0.324650    0.507522    0.388952    11.00000    0.03406    0.03668 =
         0.05554   -0.00490    0.01593   -0.00716
AFIX  43
H35   2   -0.362173    0.449265    0.381736    11.00000   -1.20000
AFIX   0
C36   1   -0.219475    0.511650    0.386722    11.00000    0.03417    0.02954 =
         0.05108   -0.00495    0.01724   -0.00332
AFIX  43
H36   2   -0.184603    0.455716    0.377576    11.00000   -1.20000
AFIX   0
H2N   2    0.237051    0.721209    0.214637    11.00000    0.05417
H4N   2   -0.011850    0.649544    0.412019    11.00000    0.04966
H6    2    0.256119    0.727681    0.578720    11.00000    0.07227
PART 1
C6A   1    0.416256    0.744274    0.643383    21.00000    0.04357    0.04950 =
         0.06426   -0.00510    0.02957   -0.00198
AFIX  23
H6AA  2    0.422193    0.713635    0.583969    21.00000   -1.20000
H6AB  2    0.467846    0.711943    0.703149    21.00000   -1.20000
AFIX   0
C7A   1    0.450036    0.843238    0.645764    21.00000    0.07199    0.05635 =
         0.06200    0.00365    0.01206   -0.01916
AFIX 137
H7AA  2    0.404400    0.873691    0.583308    21.00000   -1.50000
H7AB  2    0.529169    0.846701    0.653859    21.00000   -1.50000
H7AC  2    0.438921    0.874890    0.701701    21.00000   -1.50000
AFIX   0
PART 2
C6B   1    0.376178    0.819443    0.636047   -21.00000    0.04370    0.05952 =
         0.04928    0.00150    0.00826   -0.00553
AFIX  23
H6BA  2    0.343317    0.852937    0.571886   -21.00000   -1.20000
H6BB  2    0.385172    0.863580    0.691257   -21.00000   -1.20000
AFIX   0
C7B   1    0.483207    0.776105    0.645944   -21.00000    0.05178    0.07377 =
         0.14989    0.02491    0.04053    0.00450
AFIX 137
H7BA  2    0.472736    0.735572    0.588501   -21.00000   -1.50000
H7BB  2    0.510546    0.738924    0.707149   -21.00000   -1.50000
H7BC  2    0.537898    0.824844    0.648798   -21.00000   -1.50000
PART 0
HKLF 4
REM  ca092_s in P2(1)/c
REM R1 =  0.0417 for   5136 Fo > 4sig(Fo)  and  0.0506 for all   6124 data
REM    368 parameters refined using      0 restraints
END
WGHT      0.0507      0.8242
REM Highest difference peak  0.281,  deepest hole -0.215,  1-sigma level  0.036
;
