# Supplementary material for: 4-{[2-(2,4-Dinitro­phen­yl)hydrazinyl­idene](phen­yl)meth­yl}-5-methyl-2-phenyl-1H-pyrazol-3(2H)-one ethanol monosolvate
Source: Acta Crystallogr Sect E Struct Rep Online. 2012 Nov 17;68(Pt 12):o3380. doi: 10.1107/S1600536812044935 (PMC3588976; doi:10.1107/S1600536812044935)
Supplement: Supplementary file 2 [file e-68-o3380-Isup2.hkl]

# 
# h,k,l, Fc-squared, Fo-squared, sigma(Fo-squared) and status flag 
# 
data_I
_shelx_title ' ca092_s in P2(1)/c' 
_shelx_refln_list_code          4 
_shelx_F_calc_maximum      133.80 
_exptl_crystal_F_000      1056.00 
_reflns_d_resolution_high  0.7489 
 
loop_ 
 _symmetry_equiv_pos_as_xyz 
 'x, y, z' 
 '-x, y+1/2, -z+1/2' 
 '-x, -y, -z' 
 'x, -y-1/2, z-1/2' 
 
_cell_length_a    12.8289 
_cell_length_b    14.3247 
_cell_length_c    14.4213 
_cell_angle_alpha  90.000 
_cell_angle_beta  111.347 
_cell_angle_gamma  90.000 
 
_shelx_F_squared_multiplier     1.000 
 
loop_ 
 _refln_index_h 
 _refln_index_k 
 _refln_index_l 
 _refln_F_squared_calc 
 _refln_F_squared_meas 
 _refln_F_squared_sigma 
 _refln_observed_status 
   4   0   0       63.85       52.12      2.39 o 
   5   0   0      638.75      683.30      5.70 o 
   6   0   0     2428.12     2533.04     20.45 o 
   7   0   0     2695.39     2954.38     35.89 o 
   8   0   0      492.78      527.34      8.91 o 
   9   0   0       79.40       63.07      1.59 o 
  10   0   0       90.94       88.66      2.27 o 
  11   0   0      376.38      345.55     10.30 o 
  12   0   0       17.92       16.32      1.47 o 
  13   0   0      576.43      547.20     27.77 o 
  14   0   0       38.38       40.27      3.49 o 
  15   0   0       26.37       30.89      3.68 o 
   1   1   0      437.58      306.18      5.15 o 
   2   1   0     3869.56     3672.08     20.93 o 
   3   1   0       13.51       21.36      0.40 o 
   4   1   0     9283.71     9511.17     57.70 o 
   5   1   0     2796.80     3003.04     17.35 o 
   6   1   0     3367.07     3558.42     20.49 o 
   7   1   0      409.60      423.58      3.19 o 
   8   1   0      342.86      383.23      2.99 o 
   9   1   0      111.14      125.15      1.64 o 
  10   1   0       30.93       28.07      1.13 o 
  11   1   0       32.54       37.64      1.35 o 
  12   1   0        0.11        0.84      0.87 o 
  13   1   0        0.17        3.83      1.16 o 
  14   1   0        4.44        5.18      1.62 o 
  15   1   0       15.25       10.42      1.82 o 
   1   2   0      802.45      830.18      6.04 o 
   2   2   0     7236.08     7018.12     56.29 o 
   3   2   0     2680.98     2635.21     14.75 o 
   4   2   0       32.86       46.90      0.95 o 
   5   2   0      164.95      142.25      1.11 o 
   6   2   0      349.88      413.62      2.63 o 
   7   2   0        9.09        6.75      0.51 o 
   8   2   0      946.99      971.04      7.35 o 
   9   2   0      259.09      250.19      2.46 o 
  10   2   0       10.18        7.52      0.72 o 
  11   2   0        0.04       -0.34      0.75 o 
  12   2   0       10.64        6.38      0.86 o 
  13   2   0       59.31       53.96      2.09 o 
  14   2   0        1.80        2.30      1.20 o 
  15   2   0        4.20        2.57      1.69 o 
   1   3   0       71.68       84.75      1.36 o 
   2   3   0     3540.22     3509.64     21.34 o 
   3   3   0     2115.75     2057.81     11.81 o 
   4   3   0       43.21       32.01      0.46 o 
   5   3   0      695.86      668.76      3.84 o 
   6   3   0       69.62       55.93      0.71 o 
   7   3   0       11.43        6.61      0.48 o 
   8   3   0       10.28       12.23      0.84 o 
   9   3   0        0.27        0.36      0.54 o 
  10   3   0      176.69      191.48      2.89 o 
  11   3   0      255.01      255.51      2.79 o 
  12   3   0      147.62      137.70      2.42 o 
  13   3   0       21.44       18.29      1.41 o 
  14   3   0        0.66       -0.03      1.20 o 
  15   3   0        6.69        4.02      1.68 o 
   0   4   0     5133.49     4758.68     43.92 o 
   1   4   0      351.43      342.47      2.25 o 
   2   4   0      645.64      575.88      3.54 o 
   3   4   0     1065.69     1150.71      6.98 o 
   4   4   0      577.51      626.77      3.67 o 
   5   4   0        2.28       -0.02      0.26 o 
   6   4   0       40.58       38.74      0.69 o 
   7   4   0       58.47       50.27      0.87 o 
   8   4   0     1185.74     1210.25      8.54 o 
   9   4   0      385.37      383.17      3.16 o 
  10   4   0     1079.09     1114.21      9.35 o 
  11   4   0       24.97       18.78      1.21 o 
  12   4   0        1.47        1.00      1.24 o 
  13   4   0       65.85       64.71      3.12 o 
  14   4   0       33.71       36.38      1.99 o 
  15   4   0       51.36       66.25      5.33 o 
   1   5   0       55.59       59.72      0.59 o 
   2   5   0     1029.64     1037.98      6.55 o 
   3   5   0     1773.68     1744.31     10.49 o 
   4   5   0      132.28      133.95      1.12 o 
   5   5   0      315.73      333.33      2.33 o 
   6   5   0      245.53      279.65      2.03 o 
   7   5   0      187.31      156.76      1.53 o 
   8   5   0      127.81      121.86      1.43 o 
   9   5   0      235.90      232.70      2.22 o 
  10   5   0      222.19      212.90      2.51 o 
  11   5   0       66.79       58.70      1.83 o 
  12   5   0       41.90       33.85      2.04 o 
  13   5   0      176.58      172.42      3.20 o 
  14   5   0       33.20       39.23      2.21 o 
  15   5   0        7.04        6.94      1.48 o 
   0   6   0     1494.12     1448.83     45.22 o 
   1   6   0     1380.41     1505.84      9.95 o 
   2   6   0      340.42      371.20      2.50 o 
   3   6   0     1885.74     2113.24     13.24 o 
   4   6   0     6438.56     7322.82     73.85 o 
   5   6   0       85.89       53.57      0.79 o 
   6   6   0       26.05       14.39      0.69 o 
   7   6   0       99.43       90.34      1.06 o 
   8   6   0       48.72       36.34      1.62 o 
   9   6   0     1027.43     1050.06      7.55 o 
  10   6   0      481.24      492.52      5.19 o 
  11   6   0        0.87       -1.57      1.57 o 
  12   6   0       59.22       36.84      2.08 o 
  13   6   0      153.19      149.31      2.88 o 
  14   6   0        4.14        2.65      1.32 o 
  15   6   0       77.92       96.33      2.68 o 
   1   7   0       73.63       51.96      1.10 o 
   2   7   0     1662.36     1702.56     10.69 o 
   3   7   0     3016.68     3270.07     22.39 o 
   4   7   0      819.50      813.70      5.74 o 
   5   7   0       14.58        9.34      0.58 o 
   6   7   0       99.56       88.28      1.10 o 
   7   7   0       12.60        8.01      0.56 o 
   8   7   0       33.49       41.41      1.39 o 
   9   7   0      280.52      283.54      2.80 o 
  10   7   0      687.14      702.14      8.11 o 
  11   7   0       55.42       46.80      2.02 o 
  12   7   0       63.58       61.99      2.11 o 
  13   7   0        8.83        6.97      1.35 o 
  14   7   0       76.41       79.30      2.54 o 
   0   8   0     1046.13     1015.25      8.23 o 
   1   8   0       63.52       85.09      0.88 o 
   2   8   0      317.26      335.45      2.53 o 
   3   8   0      296.59      298.30      2.30 o 
   4   8   0       87.97       74.03      0.82 o 
   5   8   0        0.77        1.85      0.33 o 
   6   8   0       72.28       81.74      1.07 o 
   7   8   0       41.75       40.24      1.00 o 
   8   8   0     1252.48     1242.90      9.72 o 
   9   8   0      184.33      188.14      2.65 o 
  10   8   0      141.58      136.75      2.27 o 
  11   8   0       65.73       60.87      2.05 o 
  12   8   0       22.49       23.45      1.43 o 
  13   8   0        5.47        3.40      1.29 o 
  14   8   0        0.19       -0.56      1.47 o 
   1   9   0      197.68      188.60      1.64 o 
   2   9   0     1385.57     1460.54     10.00 o 
   3   9   0      154.47      169.81      1.32 o 
   4   9   0       31.80       36.85      1.13 o 
   5   9   0      537.78      589.41      4.33 o 
   6   9   0        1.69        1.39      0.44 o 
   7   9   0        1.31        0.31      0.60 o 
   8   9   0      249.74      245.06      2.50 o 
   9   9   0        1.30        1.20      0.85 o 
  10   9   0       41.13       35.24      1.71 o 
  11   9   0        0.11        0.60      1.05 o 
  12   9   0       10.02        8.36      1.16 o 
  13   9   0       18.38       19.27      1.45 o 
  14   9   0        2.59        4.89      1.38 o 
   0  10   0     1173.36     1143.57      9.54 o 
   1  10   0      955.50      942.59      6.57 o 
   2  10   0       26.64       30.19      0.68 o 
   3  10   0      247.79      253.38      2.06 o 
   4  10   0       26.96       23.50      1.13 o 
   5  10   0       22.33       19.87      0.98 o 
   6  10   0      288.22      264.36      2.89 o 
   7  10   0       11.43       12.12      0.71 o 
   8  10   0        3.82        0.74      0.82 o 
   9  10   0       14.75       12.31      0.97 o 
  10  10   0       15.46       12.80      1.11 o 
  11  10   0       63.33       71.93      2.00 o 
  12  10   0       16.74       13.43      1.29 o 
  13  10   0       89.86       99.04      2.51 o 
   1  11   0      382.27      385.10      4.10 o 
   2  11   0     1386.80     1309.62      9.07 o 
   3  11   0        0.36       -0.50      0.50 o 
   4  11   0      127.68      138.57      2.06 o 
   5  11   0       42.35       36.38      1.51 o 
   6  11   0       23.57       28.05      1.69 o 
   7  11   0        3.21        0.82      1.23 o 
   8  11   0       22.42       16.22      1.48 o 
   9  11   0        9.92        8.76      0.87 o 
  10  11   0        3.48        1.96      0.89 o 
  11  11   0        0.22        1.01      1.01 o 
  12  11   0        1.04        1.69      1.13 o 
  13  11   0       30.59       32.21      1.84 o 
   0  12   0     5338.53     5284.40     48.87 o 
   1  12   0        6.32        3.62      3.95 o 
   2  12   0      114.56      107.63      2.96 o 
   3  12   0       11.07       10.89      0.64 o 
   4  12   0      436.06      422.14      5.14 o 
   5  12   0       10.19        6.82      1.30 o 
   6  12   0       29.72       28.14      2.02 o 
   7  12   0      238.51      199.19      3.77 o 
   8  12   0        0.00       -1.10      1.30 o 
   9  12   0      162.06      158.46      3.51 o 
  10  12   0       18.84       14.18      1.75 o 
  11  12   0       96.04      100.01      3.24 o 
  12  12   0        2.65        4.14      1.88 o 
   1  13   0      559.70      599.67      6.01 o 
   2  13   0       57.01       49.41      2.10 o 
   3  13   0       12.09       14.71      1.43 o 
   4  13   0      139.50      131.02      2.73 o 
   5  13   0        4.61        2.76      1.17 o 
   6  13   0      149.97      120.14      2.86 o 
   7  13   0       12.46        8.56      1.43 o 
   8  13   0       45.81       39.20      2.20 o 
   9  13   0        8.27        7.17      2.21 o 
  10  13   0       91.15      107.76      4.41 o 
  11  13   0       32.54       42.11      3.68 o 
   0  14   0      427.59      398.31      7.36 o 
   1  14   0      161.90      150.27      3.31 o 
   2  14   0      518.24      477.19      6.09 o 
   3  14   0      405.78      402.52      4.11 o 
   4  14   0        0.41        1.84      1.66 o 
   5  14   0      174.61      144.72      4.41 o 
   6  14   0        1.31        1.47      1.84 o 
   7  14   0       12.44       12.87      2.21 o 
   8  14   0        0.91       -0.55      2.02 o 
   9  14   0      110.61      129.46      4.97 o 
  10  14   0       18.04       22.43      2.76 o 
   1  15   0      310.74      291.73      5.52 o 
   2  15   0      106.41      115.25      2.21 o 
   3  15   0       17.04       23.12      1.29 o 
   4  15   0       50.07       66.38      3.13 o 
   5  15   0      180.99      187.57      5.15 o 
   6  15   0       37.57       33.10      2.94 o 
   7  15   0       21.46       14.16      2.39 o 
   8  15   0      187.68      202.83      5.88 o 
   9  15   0       25.31       38.25      3.68 o 
   0  16   0       21.70       33.65      2.39 o 
   1  16   0       33.86       33.61      1.54 o 
   2  16   0       91.70       86.04      2.30 o 
   3  16   0        7.17        4.40      2.11 o 
   4  16   0        2.69        1.84      1.84 o 
   5  16   0        1.98        2.76      1.84 o 
   6  16   0       17.01       11.77      2.21 o 
   7  16   0       23.39       25.74      3.13 o 
   8  16   0        5.74        6.80      2.21 o 
   1  17   0        0.05       -1.34      2.11 o 
   2  17   0       35.40       48.22      2.67 o 
   3  17   0       15.09       19.12      2.02 o 
   4  17   0        1.96       -0.55      1.84 o 
   5  17   0       71.80       75.95      3.68 o 
   6  17   0      128.48      140.49      4.78 o 
   7  17   0       33.30       43.40      3.49 o 
   0  18   0       70.36       78.15      2.94 o 
   1  18   0        6.92        5.98      1.02 o 
   2  18   0        6.78        8.28      1.84 o 
   3  18   0        4.00        3.31      1.84 o 
   4  18   0        6.39        6.62      2.02 o 
   5  18   0        0.01        1.10      2.02 o 
   1  19   0       13.05        7.54      1.84 o 
 -16   1   1        1.69       -0.92      1.56 o 
 -15   1   1       16.51       16.65      1.81 o 
 -14   1   1       44.69       38.94      1.84 o 
 -13   1   1      325.87      299.59      3.90 o 
 -12   1   1        1.65        0.73      0.80 o 
 -11   1   1        8.64        3.56      0.82 o 
 -10   1   1        0.00       -0.10      0.64 o 
  -9   1   1       97.01       94.71      1.38 o 
  -8   1   1       50.82       41.83      0.96 o 
  -7   1   1      163.30      171.46      1.60 o 
  -6   1   1     5439.35     5624.52     32.40 o 
  -5   1   1     2368.59     2378.20     13.67 o 
  -4   1   1     4688.63     4540.82     26.11 o 
  -3   1   1     3633.28     3712.99     21.34 o 
  -2   1   1      418.41      366.95      2.15 o 
  -1   1   1      277.77      252.60      1.97 o 
   1   1   1      516.48      521.60      6.40 o 
   3   1   1      478.96      520.49      3.30 o 
   4   1   1        6.36       28.49      0.52 o 
   5   1   1       17.03       29.57      0.58 o 
   6   1   1      651.90      765.47      4.90 o 
   7   1   1      150.42      186.41      1.73 o 
   8   1   1       15.86       22.04      0.89 o 
   9   1   1       37.75       37.25      1.11 o 
  10   1   1       50.75       51.62      1.44 o 
  11   1   1       49.24       46.52      1.47 o 
  12   1   1        9.83       10.06      1.01 o 
  13   1   1        1.05        3.17      1.31 o 
  14   1   1        0.66       -1.33      1.49 o 
  15   1   1       11.06        4.94      1.75 o 
 -16   2   1        8.53       10.43      1.88 o 
 -15   2   1       44.67       52.18      2.60 o 
 -14   2   1       63.63       64.79      2.19 o 
 -13   2   1       70.51       62.84      1.96 o 
 -12   2   1       11.88       14.68      1.01 o 
 -11   2   1        6.56        6.20      0.83 o 
 -10   2   1        9.36        7.97      0.70 o 
  -9   2   1      131.13      138.62      1.69 o 
  -8   2   1        7.36        4.69      0.56 o 
  -7   2   1      403.71      418.46      3.14 o 
  -6   2   1       23.24       20.34      0.83 o 
  -5   2   1        0.24       -0.28      0.28 o 
  -4   2   1     3078.26     3124.50     17.44 o 
  -3   2   1     7586.11     7211.71     47.27 o 
  -2   2   1     6495.98     6305.66     50.62 o 
  -1   2   1     6292.33     5903.68     66.58 o 
   0   2   1     3346.67     3104.00     18.81 o 
   1   2   1     3957.30     3813.25     28.87 o 
   2   2   1      307.30      294.74      1.77 o 
   3   2   1     3783.70     3927.60     21.82 o 
   4   2   1        0.48        5.63      0.48 o 
   5   2   1        2.79        4.09      0.41 o 
   6   2   1     4871.20     5360.84     33.04 o 
   7   2   1       69.13       95.69      1.16 o 
   8   2   1       73.72       84.10      1.30 o 
   9   2   1       37.53       44.23      1.10 o 
  10   2   1        3.75        1.74      0.70 o 
  11   2   1        5.04        3.94      0.82 o 
  12   2   1        6.99        5.64      1.05 o 
  13   2   1       80.69       76.16      2.64 o 
  14   2   1       10.27        7.66      1.69 o 
  15   2   1        6.82        3.89      1.62 o 
 -16   3   1       27.99       34.51      2.60 o 
 -15   3   1       10.98        8.58      2.85 o 
 -14   3   1        0.31        1.12      1.24 o 
 -13   3   1        9.70        7.75      1.24 o 
 -12   3   1       50.65       49.26      1.85 o 
 -11   3   1      413.44      400.94      3.82 o 
 -10   3   1       72.52       82.33      1.38 o 
  -9   3   1      393.33      390.79      3.22 o 
  -8   3   1       84.99       78.93      1.13 o 
  -7   3   1      118.77      122.15      1.33 o 
  -6   3   1      121.62      125.06      1.03 o 
  -5   3   1      471.78      478.61      2.84 o 
  -4   3   1       11.93       26.47      0.45 o 
  -3   3   1        0.22        3.88      0.31 o 
  -2   3   1     2454.97     2439.09     14.42 o 
  -1   3   1     3750.33     3711.90     25.34 o 
   0   3   1      354.11      336.54      2.12 o 
   1   3   1     2846.42     2801.68     21.54 o 
   2   3   1       37.96       40.58      0.48 o 
   3   3   1     1338.08     1444.61      8.22 o 
   4   3   1     3261.56     3347.85     18.68 o 
   5   3   1      122.08      109.45      0.92 o 
   6   3   1     1461.60     1530.22      9.04 o 
   7   3   1      745.38      711.78      5.20 o 
   8   3   1       34.20       33.89      0.93 o 
   9   3   1      133.70      136.90      1.59 o 
  10   3   1        2.40        1.17      0.78 o 
  11   3   1       19.29       15.42      1.07 o 
  12   3   1       39.75       41.62      1.66 o 
  13   3   1        6.74        5.51      1.20 o 
  14   3   1        1.00       -0.86      1.24 o 
  15   3   1        0.73        0.10      1.68 o 
 -15   4   1       30.93       35.52      2.01 o 
 -14   4   1       26.40       21.52      2.47 o 
 -13   4   1        0.69        0.21      1.44 o 
 -12   4   1      507.71      484.80      5.18 o 
 -11   4   1       41.60       39.81      2.88 o 
 -10   4   1       16.13       10.42      0.79 o 
  -9   4   1      963.27      959.40      6.95 o 
  -8   4   1       20.89       17.42      0.87 o 
  -7   4   1        8.17        3.14      0.41 o 
  -6   4   1      133.25      166.52      1.31 o 
  -5   4   1      308.67      279.23      1.75 o 
  -4   4   1     2475.43     2414.28     13.72 o 
  -3   4   1        3.03        1.64      0.42 o 
  -2   4   1     2549.44     2606.01     14.06 o 
  -1   4   1     2020.14     1906.07     11.27 o 
   0   4   1      900.15      853.77      5.20 o 
   1   4   1     9207.16     9236.95    117.80 o 
   2   4   1     9580.58     9472.25     76.08 o 
   3   4   1     4813.53     5028.37     30.51 o 
   4   4   1     1817.07     1853.14     10.47 o 
   5   4   1     2453.53     2533.59     13.92 o 
   6   4   1       32.07       33.42      0.68 o 
   7   4   1      355.95      367.43      2.91 o 
   8   4   1      321.18      331.73      2.78 o 
   9   4   1       55.05       61.82      1.22 o 
  10   4   1      749.21      796.65      6.64 o 
  11   4   1        0.01       -1.24      1.24 o 
  12   4   1        6.00        2.90      1.24 o 
  13   4   1        0.01       -1.16      1.16 o 
  14   4   1       49.90       50.90      2.15 o 
  15   4   1       25.35       18.64      2.01 o 
 -15   5   1       43.97       57.02      2.39 o 
 -14   5   1       26.05       27.26      1.70 o 
 -13   5   1       43.52       46.31      2.02 o 
 -12   5   1       12.40        6.09      1.35 o 
 -11   5   1      127.52      114.45      2.39 o 
 -10   5   1     1840.08     1835.12     14.18 o 
  -9   5   1      341.11      316.13      2.74 o 
  -8   5   1      147.14      129.52      1.77 o 
  -7   5   1       76.74       53.98      1.10 o 
  -6   5   1       78.79       78.95      0.84 o 
  -5   5   1      274.80      259.30      1.82 o 
  -4   5   1      381.16      431.14      2.69 o 
  -3   5   1      729.33      806.26      4.95 o 
  -2   5   1      868.41      778.03      4.31 o 
  -1   5   1       14.45        7.27      0.54 o 
   0   5   1       41.24       57.14      0.52 o 
   1   5   1      130.77      157.66      1.20 o 
   2   5   1       55.41       45.47      0.92 o 
   3   5   1     1204.32     1218.07      7.36 o 
   4   5   1       37.45       17.60      0.72 o 
   5   5   1      690.24      730.84      4.76 o 
   6   5   1     1725.16     1791.50     12.64 o 
   7   5   1     1528.69     1463.17     10.13 o 
   8   5   1       21.00       31.27      0.93 o 
   9   5   1       94.80       89.37      1.43 o 
  10   5   1     1428.45     1454.35     13.99 o 
  11   5   1       42.04       30.55      1.62 o 
  12   5   1       25.95       15.11      2.04 o 
  13   5   1        6.36        3.03      1.27 o 
  14   5   1        7.05        4.43      1.37 o 
  15   5   1       46.27       57.07      2.72 o 
 -15   6   1       20.89       20.28      1.62 o 
 -14   6   1       20.89       25.08      1.66 o 
 -13   6   1       23.04       21.49      1.54 o 
 -12   6   1       43.19       35.39      2.40 o 
 -11   6   1      363.71      349.76      4.09 o 
 -10   6   1       28.84       32.98      2.66 o 
  -9   6   1       63.67       67.71      1.40 o 
  -8   6   1       82.12       64.99      1.07 o 
  -7   6   1       38.85       38.73      0.70 o 
  -6   6   1      111.88      116.67      1.06 o 
  -5   6   1       31.40       35.98      0.75 o 
  -4   6   1      494.70      556.19      4.14 o 
  -3   6   1      307.96      356.15      4.53 o 
  -2   6   1      425.85      427.14      2.61 o 
  -1   6   1     2542.03     2544.44     15.60 o 
   0   6   1      124.70      131.62      0.98 o 
   1   6   1      256.19      233.76      1.70 o 
   2   6   1     4029.68     4121.45     31.53 o 
   3   6   1     1525.84     1499.37     11.40 o 
   4   6   1      134.16      168.45      1.40 o 
   5   6   1     1181.17     1260.83      9.85 o 
   6   6   1      248.00      241.69      2.92 o 
   7   6   1     1236.38     1268.10      8.80 o 
   8   6   1      312.80      325.33      2.73 o 
   9   6   1      536.09      515.28      4.50 o 
  10   6   1      291.64      297.36      3.62 o 
  11   6   1      122.09      130.98      2.77 o 
  12   6   1        0.45       -2.21      2.21 o 
  13   6   1        5.20        1.35      1.41 o 
  14   6   1        5.77        6.74      1.37 o 
 -15   7   1       85.07       99.95      2.72 o 
 -14   7   1       45.34       54.32      2.21 o 
 -13   7   1       62.11       59.04      2.13 o 
 -12   7   1       83.04       76.40      2.18 o 
 -11   7   1      215.44      203.07      3.16 o 
 -10   7   1      507.95      513.76      5.31 o 
  -9   7   1       56.63       72.11      1.99 o 
  -8   7   1      665.24      625.04      7.47 o 
  -7   7   1       55.94       56.41      1.29 o 
  -6   7   1       64.22       56.75      0.93 o 
  -5   7   1      763.19      729.37      4.99 o 
  -4   7   1      140.93      151.31      1.38 o 
  -3   7   1      362.44      364.46      2.53 o 
  -2   7   1     6885.79     7275.48     45.68 o 
  -1   7   1     2544.25     2734.17     16.70 o 
   0   7   1       70.83       61.47      0.63 o 
   1   7   1      347.84      477.96      3.29 o 
   2   7   1      213.48      208.04      2.00 o 
   3   7   1     1451.62     1592.51     13.71 o 
   4   7   1       90.15      101.24      0.99 o 
   5   7   1      535.23      542.69      3.82 o 
   6   7   1       74.44       68.19      1.07 o 
   7   7   1       47.23       44.68      1.02 o 
   8   7   1        8.72        9.74      0.85 o 
   9   7   1       15.05       17.37      1.99 o 
  10   7   1      495.52      502.63      5.26 o 
  11   7   1       65.90       62.77      2.11 o 
  12   7   1        1.02       -1.20      1.20 o 
  13   7   1       22.30       22.95      1.56 o 
  14   7   1        0.03       -1.32      1.32 o 
 -14   8   1        0.33       -1.24      1.24 o 
 -13   8   1      124.34      145.00      2.95 o 
 -12   8   1        1.25        0.66      1.15 o 
 -11   8   1       57.78       55.62      1.92 o 
 -10   8   1       72.19       64.53      2.49 o 
  -9   8   1      444.63      434.54      4.53 o 
  -8   8   1      189.99      200.78      2.88 o 
  -7   8   1      259.79      239.21      2.35 o 
  -6   8   1       40.88       31.94      0.80 o 
  -5   8   1       20.98       26.25      0.68 o 
  -4   8   1      237.43      257.82      2.08 o 
  -3   8   1       90.11      143.75      1.19 o 
  -2   8   1      128.84      165.76      1.32 o 
  -1   8   1      672.73      713.57      4.44 o 
   0   8   1       86.13      122.10      0.97 o 
   1   8   1       68.15       62.95      0.75 o 
   2   8   1      296.46      283.69      2.16 o 
   3   8   1        3.18       12.60      0.74 o 
   4   8   1      340.70      398.13      4.01 o 
   5   8   1      335.06      341.22      2.68 o 
   6   8   1       20.51       16.51      0.77 o 
   7   8   1       84.38       75.50      1.24 o 
   8   8   1      114.43      115.06      1.61 o 
   9   8   1       89.30       89.51      1.88 o 
  10   8   1      410.88      398.79      4.38 o 
  11   8   1        1.96        0.77      1.05 o 
  12   8   1       71.66       83.43      2.38 o 
  13   8   1       25.35       25.57      1.80 o 
  14   8   1       17.31       19.12      1.56 o 
 -14   9   1        3.06        3.08      1.38 o 
 -13   9   1       39.31       46.32      2.10 o 
 -12   9   1       27.52       27.09      1.69 o 
 -11   9   1       14.11       12.20      1.18 o 
 -10   9   1        6.19        5.09      1.07 o 
  -9   9   1      142.51      143.87      2.20 o 
  -8   9   1      832.81      802.56      6.52 o 
  -7   9   1      183.99      159.83      1.69 o 
  -6   9   1      321.96      348.33      3.09 o 
  -5   9   1      164.32      164.52      1.56 o 
  -4   9   1      251.96      298.26      2.39 o 
  -3   9   1       14.57       15.05      0.60 o 
  -2   9   1       53.43       50.48      0.77 o 
  -1   9   1        5.84        9.33      0.38 o 
   0   9   1      174.12      186.01      1.34 o 
   1   9   1      197.63      146.36      1.42 o 
   2   9   1       33.17       44.92      0.67 o 
   3   9   1      159.37      146.76      1.95 o 
   4   9   1        2.13        3.49      0.66 o 
   5   9   1       53.99       44.09      1.60 o 
   6   9   1       78.18       70.84      0.99 o 
   7   9   1      208.08      206.00      3.16 o 
   8   9   1       27.66       28.12      1.46 o 
   9   9   1      137.22      139.97      2.24 o 
  10   9   1        2.81        0.95      0.96 o 
  11   9   1       28.03       27.63      2.85 o 
  12   9   1       53.03       51.88      1.97 o 
  13   9   1       24.10       28.15      1.89 o 
 -13  10   1       19.21       21.23      2.06 o 
 -12  10   1       40.39       50.89      2.05 o 
 -11  10   1        1.39        0.79      1.07 o 
 -10  10   1       38.30       32.16      1.58 o 
  -9  10   1        0.12       -0.46      1.28 o 
  -8  10   1       10.18       10.35      0.85 o 
  -7  10   1        0.05        0.12      0.54 o 
  -6  10   1      345.94      333.95      2.95 o 
  -5  10   1      295.13      320.02      2.59 o 
  -4  10   1      913.14      906.96      6.43 o 
  -3  10   1      236.87      263.59      2.17 o 
  -2  10   1       21.57       14.22      0.62 o 
  -1  10   1     1121.67     1055.34      6.71 o 
   0  10   1       72.83       63.05      1.07 o 
   1  10   1       46.55       48.90      0.92 o 
   2  10   1       24.64       28.02      1.13 o 
   3  10   1       82.40       71.94      1.49 o 
   4  10   1        0.26        1.80      0.68 o 
   5  10   1       25.95       14.46      1.32 o 
   6  10   1      165.91      142.75      2.56 o 
   7  10   1        0.89        0.54      0.46 o 
   8  10   1       80.73       76.30      1.66 o 
   9  10   1      165.81      159.62      2.54 o 
  10  10   1        5.99        4.16      1.41 o 
  11  10   1        0.01       -0.91      1.12 o 
  12  10   1        7.45        7.56      1.22 o 
  13  10   1        1.95        2.30      1.22 o 
 -13  11   1       94.79      112.05      3.18 o 
 -12  11   1        3.44        4.91      1.09 o 
 -11  11   1       53.73       62.07      1.89 o 
 -10  11   1       44.96       44.92      1.60 o 
  -9  11   1      141.22      147.27      2.94 o 
  -8  11   1        5.79        4.14      1.37 o 
  -7  11   1       15.42       11.79      1.17 o 
  -6  11   1      587.65      523.83      4.35 o 
  -5  11   1       28.44       30.71      0.75 o 
  -4  11   1      202.57      193.44      1.76 o 
  -3  11   1      303.38      311.11      2.52 o 
  -2  11   1       29.03       32.15      2.20 o 
  -1  11   1      326.75      305.85      5.74 o 
   0  11   1     3934.74     3811.76     30.75 o 
   1  11   1      435.79      435.88      3.33 o 
   2  11   1       10.68        9.80      0.80 o 
   3  11   1      103.95      106.98      1.79 o 
   4  11   1      195.00      207.21      2.63 o 
   5  11   1       28.57       40.86      1.62 o 
   6  11   1        5.76        4.97      1.17 o 
   7  11   1      269.35      208.20      4.51 o 
   8  11   1        0.82        1.56      1.30 o 
   9  11   1       21.32       21.99      1.41 o 
  10  11   1       55.76       55.86      1.68 o 
  11  11   1        1.75        2.62      0.99 o 
  12  11   1       36.35       40.25      1.91 o 
 -12  12   1       17.43       20.90      2.14 o 
 -11  12   1       62.41       72.48      3.38 o 
 -10  12   1       19.34       21.39      1.29 o 
  -9  12   1        9.05        9.25      0.89 o 
  -8  12   1        0.85        1.19      0.74 o 
  -7  12   1       90.65       62.02      3.03 o 
  -6  12   1      128.94      106.21      2.73 o 
  -5  12   1      327.33      336.47      3.11 o 
  -4  12   1       33.88       35.75      1.13 o 
  -3  12   1      571.09      550.79      4.13 o 
  -2  12   1       30.13       14.45      0.90 o 
  -1  12   1       83.13       56.84      1.43 o 
   0  12   1     1350.53     1357.86     11.08 o 
   1  12   1     1688.22     1608.61     11.07 o 
   2  12   1      247.42      223.55      3.04 o 
   3  12   1       64.21       38.03      1.41 o 
   4  12   1      502.62      442.42      5.36 o 
   5  12   1      146.96      120.54      2.73 o 
   6  12   1      784.65      714.44     14.62 o 
   7  12   1       48.26       48.46      2.34 o 
   8  12   1      153.93      135.07      3.12 o 
   9  12   1       88.22       82.34      2.79 o 
  10  12   1        9.96       12.42      1.75 o 
  11  12   1        7.21       10.97      1.81 o 
  12  12   1        0.45        1.84      1.82 o 
 -11  13   1        0.20        0.55      2.21 o 
 -10  13   1      161.56      170.83      5.52 o 
  -9  13   1       15.00        8.09      2.21 o 
  -8  13   1       92.43       71.35      3.31 o 
  -7  13   1        1.04       -0.58      1.23 o 
  -6  13   1        1.57        0.74      1.30 o 
  -5  13   1      253.80      218.73      2.70 o 
  -4  13   1       12.82       18.43      0.83 o 
  -3  13   1       35.88       32.81      1.36 o 
  -2  13   1        7.85        4.79      2.21 o 
  -1  13   1       14.85       16.24      2.11 o 
   0  13   1        0.29        1.93      0.91 o 
   1  13   1      171.70      183.65      3.58 o 
   2  13   1      467.48      499.34      5.12 o 
   3  13   1      229.06      229.92      3.70 o 
   4  13   1       27.16       19.84      1.54 o 
   5  13   1      114.52      113.57      2.73 o 
   6  13   1        8.36        8.37      1.43 o 
   7  13   1       33.53       25.10      2.08 o 
   8  13   1        5.33        1.67      1.36 o 
   9  13   1        2.51        3.86      2.02 o 
  10  13   1       16.87       19.68      2.76 o 
  11  13   1       11.30        8.09      2.39 o 
 -11  14   1       34.45       35.49      3.86 o 
 -10  14   1       14.32       10.67      2.39 o 
  -9  14   1       76.80      102.06      4.41 o 
  -8  14   1        0.01       -1.84      1.84 o 
  -7  14   1        0.06        0.92      1.84 o 
  -6  14   1        5.28        4.78      1.84 o 
  -5  14   1        6.22        8.64      1.84 o 
  -4  14   1       15.71       10.52      0.82 o 
  -3  14   1       52.15       43.50      1.56 o 
  -2  14   1      108.35      112.26      2.25 o 
  -1  14   1       52.39       47.21      1.75 o 
   0  14   1       12.13        8.79      0.97 o 
   1  14   1       63.22       60.13      1.72 o 
   2  14   1      150.21      143.37      2.38 o 
   3  14   1       41.92       28.32      2.57 o 
   4  14   1        0.02       -1.66      1.66 o 
   5  14   1        0.07       -0.92      1.66 o 
   6  14   1      111.27       91.95      3.86 o 
   7  14   1        7.91        8.09      2.02 o 
   8  14   1        0.10       -0.55      2.02 o 
   9  14   1       61.89       62.34      3.68 o 
  10  14   1       63.84       72.45      4.23 o 
 -10  15   1       12.56        6.99      2.39 o 
  -9  15   1       27.28       28.14      3.49 o 
  -8  15   1       12.83       13.24      2.39 o 
  -7  15   1        7.30        7.91      2.02 o 
  -6  15   1       11.40        9.56      2.02 o 
  -5  15   1        7.34        6.07      1.84 o 
  -4  15   1       59.11       58.59      1.56 o 
  -3  15   1       68.52       60.27      1.33 o 
  -2  15   1        6.41        4.40      0.88 o 
  -1  15   1       32.02       29.32      1.49 o 
   0  15   1        2.37        3.40      0.97 o 
   1  15   1        0.00       -0.47      1.84 o 
   2  15   1       20.98       24.24      1.28 o 
   3  15   1       94.15       84.96      3.31 o 
   4  15   1       13.17       12.87      2.02 o 
   5  15   1       36.20       30.89      2.94 o 
   6  15   1        0.35        0.74      1.84 o 
   7  15   1        0.32        0.37      1.84 o 
   8  15   1       11.62       11.40      2.21 o 
   9  15   1        0.24        1.29      2.21 o 
  -9  16   1       10.15       15.63      2.57 o 
  -8  16   1        1.04        2.39      2.21 o 
  -7  16   1        9.62        8.09      2.21 o 
  -6  16   1      153.24      151.53      4.78 o 
  -5  16   1        4.61        4.05      1.84 o 
  -4  16   1      314.79      338.36      7.36 o 
  -3  16   1      232.64      246.88      3.66 o 
  -2  16   1        2.88        3.27      0.92 o 
  -1  16   1       19.00       25.98      1.62 o 
   0  16   1       14.67       16.85      1.32 o 
   1  16   1        1.36        0.16      0.88 o 
   2  16   1       46.97       53.30      2.11 o 
   3  16   1       48.46       53.88      2.94 o 
   4  16   1       11.48        5.88      1.84 o 
   5  16   1        0.57       -0.37      1.84 o 
   6  16   1        4.12        2.57      2.21 o 
   7  16   1        2.27       -0.18      2.02 o 
   8  16   1       11.82       14.71      2.57 o 
  -7  17   1       44.12       44.87      3.49 o 
  -6  17   1        0.00        1.47      2.02 o 
  -5  17   1       14.93       13.42      2.21 o 
  -4  17   1       27.07       29.97      2.94 o 
  -3  17   1        0.99        2.65      0.92 o 
  -2  17   1       59.54       54.12      2.48 o 
  -1  17   1        0.14       -1.12      1.56 o 
   0  17   1       15.55       15.54      1.17 o 
   1  17   1       36.35       45.83      3.95 o 
   2  17   1        2.46        6.25      1.84 o 
   3  17   1       74.73       84.96      3.68 o 
   4  17   1       31.46       45.24      3.13 o 
   5  17   1       10.60       10.85      2.21 o 
   6  17   1        0.23        1.29      2.02 o 
  -5  18   1        6.30        2.76      2.02 o 
  -4  18   1       39.34       38.43      3.13 o 
  -3  18   1      118.98      168.63      4.78 o 
  -2  18   1        1.65        0.52      1.02 o 
  -1  18   1        8.55       11.39      1.23 o 
   0  18   1       40.42       40.70      3.13 o 
   1  18   1        0.04       -0.37      1.66 o 
   2  18   1       48.54       46.16      3.13 o 
   3  18   1       19.24       27.40      3.13 o 
   4  18   1       29.50       33.65      3.31 o 
  -1  19   1        8.16        8.94      1.17 o 
   0  19   1       37.50       47.08      2.76 o 
   1  19   1        0.18       -1.29      1.66 o 
 -16   0   2       15.75       13.24      2.76 o 
 -15   0   2       12.51       11.77      2.57 o 
 -14   0   2      104.18       81.83      4.05 o 
 -13   0   2      309.35      280.89      9.10 o 
 -12   0   2       54.06       33.75      2.08 o 
 -11   0   2       51.27       50.02      1.88 o 
 -10   0   2        9.93       11.96      1.17 o 
  -9   0   2      961.29      967.63      9.56 o 
  -8   0   2     1241.44     1389.53     17.22 o 
  -7   0   2      277.42      347.04      4.00 o 
  -6   0   2     2976.73     3129.18     25.43 o 
  -5   0   2      489.24      417.31      3.65 o 
  -4   0   2     2276.73     2291.83     53.01 o 
  -3   0   2      112.11      104.01      1.20 o 
  -2   0   2     2358.34     2367.95     19.42 o 
  -1   0   2     5734.76     4823.47    569.14 o 
   0   0   2      428.78      518.32      7.38 o 
   1   0   2        2.96       -0.43      0.43 o 
   2   0   2     5275.32     5275.25     42.66 o 
   3   0   2       11.94       25.44      0.86 o 
   4   0   2     1372.80     1335.81     10.83 o 
   5   0   2       12.04       44.01      2.71 o 
   6   0   2       50.68       51.68      1.99 o 
   7   0   2      476.68      636.96      6.47 o 
   8   0   2      546.28      643.41      6.62 o 
   9   0   2       45.15       35.50      1.88 o 
  10   0   2      309.16      309.60      4.74 o 
  11   0   2        9.81       11.93      1.36 o 
  12   0   2      303.16      278.84      9.75 o 
  13   0   2       41.69       43.77      3.49 o 
  14   0   2      103.01       80.36      3.86 o 
  15   0   2       38.45       37.51      3.86 o 
 -16   1   2        6.71        8.02      1.82 o 
 -15   1   2        4.03        5.15      1.69 o 
 -14   1   2        1.71       -0.18      1.20 o 
 -13   1   2      203.87      182.16      2.64 o 
 -12   1   2      138.65      118.87      2.04 o 
 -11   1   2        8.41        9.42      0.89 o 
 -10   1   2      589.56      559.70      4.64 o 
  -9   1   2      110.11      113.04      1.54 o 
  -8   1   2      212.72      213.31      1.90 o 
  -7   1   2     3058.49     3304.89     21.74 o 
  -6   1   2      129.27      153.44      1.24 o 
  -5   1   2     1876.53     1852.46     10.60 o 
  -4   1   2        0.76       -0.35      0.35 o 
  -3   1   2     2945.30     2801.49     16.25 o 
  -2   1   2     1726.40     1593.21      9.34 o 
  -1   1   2      228.76      221.88      1.24 o 
   1   1   2     6996.64     6317.29     71.84 o 
   2   1   2     1206.58     1253.13      7.05 o 
   3   1   2     6627.84     6560.32     37.50 o 
   4   1   2      463.42      452.45      2.77 o 
   5   1   2     1151.38     1179.18      6.83 o 
   6   1   2     3738.99     3752.02     24.90 o 
   7   1   2      457.99      465.36      3.50 o 
   8   1   2       24.54       25.08      0.95 o 
   9   1   2      279.80      268.36      2.63 o 
  10   1   2      141.35      133.12      2.02 o 
  11   1   2        1.77        2.05      0.87 o 
  12   1   2       27.99       30.74      1.77 o 
  13   1   2       48.16       43.59      2.47 o 
  14   1   2        3.38        0.37      1.56 o 
  15   1   2        3.26        3.40      1.69 o 
 -16   2   2       30.96       35.39      2.66 o 
 -15   2   2       39.84       47.01      2.85 o 
 -14   2   2       40.10       30.46      1.94 o 
 -13   2   2       13.79       14.23      1.27 o 
 -12   2   2        5.82        3.01      0.87 o 
 -11   2   2       32.52       25.04      1.16 o 
 -10   2   2      777.99      792.61      6.26 o 
  -9   2   2     1023.84     1076.97      8.53 o 
  -8   2   2        6.29        2.64      0.54 o 
  -7   2   2      734.41      712.83      5.00 o 
  -6   2   2      991.86     1094.95      6.39 o 
  -5   2   2        0.06       -0.28      0.28 o 
  -4   2   2      640.81      606.81      3.59 o 
  -3   2   2      255.64      226.14      1.55 o 
  -2   2   2     1734.97     1738.76      9.47 o 
  -1   2   2     2622.64     2532.29     13.65 o 
   0   2   2      765.69      671.58      3.86 o 
   1   2   2      569.70      564.51      3.25 o 
   2   2   2     7360.95     7269.19     58.47 o 
   3   2   2     2412.84     2406.21     13.52 o 
   4   2   2     2352.82     2580.95     14.49 o 
   5   2   2     1172.60     1219.99      6.81 o 
   6   2   2      827.93      892.68      5.84 o 
   7   2   2      271.38      299.50      2.52 o 
   8   2   2      190.38      215.11      2.03 o 
   9   2   2       56.16       62.05      1.20 o 
  10   2   2      107.60       92.78      1.62 o 
  11   2   2       10.17        9.32      1.04 o 
  12   2   2      133.27      130.61      2.30 o 
  13   2   2       80.26       75.17      2.26 o 
  14   2   2        0.25       -1.53      1.54 o 
  15   2   2       12.74       13.47      3.03 o 
 -16   3   2       20.07       15.87      1.94 o 
 -15   3   2       24.59       24.43      1.94 o 
 -14   3   2       14.59        9.38      1.34 o 
 -13   3   2        2.98        2.47      1.16 o 
 -12   3   2       33.75       33.00      1.37 o 
 -11   3   2       73.54       71.67      1.51 o 
 -10   3   2       81.59       72.39      1.29 o 
  -9   3   2     1519.39     1482.62     10.39 o 
  -8   3   2      250.85      264.17      2.29 o 
  -7   3   2        0.08        0.23      0.42 o 
  -6   3   2     1206.20     1220.14      6.82 o 
  -5   3   2      230.30      302.13      1.90 o 
  -4   3   2        1.23        2.78      0.30 o 
  -3   3   2       50.08       45.92      0.85 o 
  -2   3   2      696.52      520.82      2.83 o 
  -1   3   2     4245.68     4146.00     22.87 o 
   1   3   2     2818.45     2669.80     15.83 o 
   2   3   2     3102.26     2952.55     16.89 o 
   3   3   2     2414.23     2485.29     13.41 o 
   4   3   2       13.43        6.42      0.37 o 
   5   3   2     1177.79     1221.63      6.83 o 
   6   3   2       86.64       89.61      1.03 o 
   7   3   2       49.19       56.22      0.96 o 
   8   3   2      102.61      118.44      1.45 o 
   9   3   2       15.46       14.07      0.81 o 
  10   3   2       14.93       16.67      1.03 o 
  11   3   2        3.48        2.18      1.10 o 
  12   3   2        1.83       -0.02      1.28 o 
  13   3   2        7.31        6.22      1.20 o 
  14   3   2        0.10        0.71      1.49 o 
  15   3   2        0.02       -1.62      1.62 o 
 -16   4   2       40.88       49.47      2.79 o 
 -15   4   2        0.00        0.09      1.32 o 
 -14   4   2        0.52       -1.22      1.22 o 
 -13   4   2      140.50      137.69      2.78 o 
 -12   4   2       20.24       22.10      1.34 o 
 -11   4   2       97.69       82.91      2.31 o 
 -10   4   2       57.86       47.27      1.21 o 
  -9   4   2        2.68        4.95      0.63 o 
  -8   4   2      733.91      735.57      5.38 o 
  -7   4   2      536.57      507.64      3.79 o 
  -6   4   2      115.02      152.89      1.17 o 
  -5   4   2     1191.42     1240.90      6.89 o 
  -4   4   2       22.67       23.06      0.51 o 
  -3   4   2       41.47       45.91      0.47 o 
  -2   4   2      137.12      119.72      0.77 o 
  -1   4   2     2037.95     1998.32     11.17 o 
   0   4   2       76.96       92.26      0.75 o 
   1   4   2       32.59       27.29      1.18 o 
   2   4   2       17.56       26.86      0.82 o 
   3   4   2      431.88      499.31      2.94 o 
   4   4   2     1411.01     1433.11      8.45 o 
   5   4   2      196.56      203.86      1.48 o 
   6   4   2      574.30      576.83      3.88 o 
   7   4   2      103.13      106.39      1.29 o 
   8   4   2      164.98      155.66      1.68 o 
   9   4   2       42.91       46.59      1.12 o 
  10   4   2      815.11      800.01      6.68 o 
  11   4   2       18.30       17.24      1.43 o 
  12   4   2        0.32       -1.16      1.16 o 
  13   4   2       23.70       23.24      1.48 o 
  14   4   2        0.88       -2.10      2.57 o 
 -15   5   2       20.11       25.15      1.90 o 
 -14   5   2       43.50       43.22      2.05 o 
 -13   5   2        3.09        2.44      1.19 o 
 -12   5   2       13.87       10.62      1.30 o 
 -11   5   2      203.63      196.23      2.90 o 
 -10   5   2       94.21       95.55      1.55 o 
  -9   5   2      887.13      834.54      6.14 o 
  -8   5   2      298.93      284.54      2.43 o 
  -7   5   2      873.74      927.49      6.58 o 
  -6   5   2       15.10       11.45      0.49 o 
  -5   5   2      670.87      753.42      4.28 o 
  -4   5   2        0.48        2.63      0.43 o 
  -3   5   2       40.32       50.66      0.55 o 
  -2   5   2     4144.87     4270.49     23.62 o 
  -1   5   2      174.41      158.98      1.06 o 
   0   5   2     1838.23     1886.82     11.57 o 
   1   5   2       46.71       26.29      0.56 o 
   2   5   2     4006.02     4161.77     26.41 o 
   3   5   2     1158.37     1140.46      6.94 o 
   4   5   2      138.51      160.53      1.41 o 
   5   5   2      541.20      568.47      4.09 o 
   6   5   2      241.42      245.01      1.95 o 
   7   5   2       14.29       16.82      1.02 o 
   8   5   2      111.92      117.61      1.47 o 
   9   5   2      255.35      271.13      2.80 o 
  10   5   2      163.16      167.32      2.69 o 
  11   5   2       22.22       19.46      1.29 o 
  12   5   2       89.83       80.76      2.32 o 
  13   5   2        1.09       -1.24      1.24 o 
  14   5   2        2.04       -1.29      1.29 o 
 -15   6   2        0.00       -1.40      1.40 o 
 -14   6   2        0.00       -1.24      1.24 o 
 -13   6   2        6.48        3.57      1.41 o 
 -12   6   2      178.79      176.72      2.96 o 
 -11   6   2      286.76      271.58      4.33 o 
 -10   6   2     3035.27     3005.12     28.08 o 
  -9   6   2       19.89       22.15      1.26 o 
  -8   6   2      861.46      822.39      5.94 o 
  -7   6   2      573.78      525.31      3.92 o 
  -6   6   2     1638.19     1610.48      8.87 o 
  -5   6   2      368.94      423.41      2.79 o 
  -4   6   2      645.98      758.13      4.41 o 
  -3   6   2     7289.41     7757.43     45.30 o 
  -2   6   2       47.92       36.75      0.52 o 
  -1   6   2       14.63        9.57      0.35 o 
   0   6   2     1870.37     1984.07     12.19 o 
   1   6   2       95.52      113.64      0.95 o 
   2   6   2     3108.87     3370.31     25.81 o 
   3   6   2      395.70      383.73      2.87 o 
   4   6   2      425.04      461.15      3.26 o 
   5   6   2      240.30      247.01      2.14 o 
   6   6   2      166.34      153.40      2.00 o 
   7   6   2      666.76      679.87      4.98 o 
   8   6   2      929.24      939.56      6.98 o 
   9   6   2     1232.53     1247.26     11.27 o 
  10   6   2     1002.27     1017.76      9.51 o 
  11   6   2      848.36      861.49     10.94 o 
  12   6   2      218.20      214.45      5.19 o 
  13   6   2       21.23       16.80      1.51 o 
  14   6   2        0.51       -1.32      1.32 o 
 -15   7   2        5.87        4.08      1.49 o 
 -14   7   2        7.50        4.94      1.35 o 
 -13   7   2      181.59      187.81      3.20 o 
 -12   7   2        2.49       -1.11      1.11 o 
 -11   7   2      369.14      367.68      4.17 o 
 -10   7   2        0.02        0.91      1.20 o 
  -9   7   2     3110.02     2992.53     20.40 o 
  -8   7   2     1045.81     1060.02      7.52 o 
  -7   7   2        0.15        0.56      0.30 o 
  -6   7   2     1062.15     1058.68      6.51 o 
  -5   7   2       10.68       15.44      0.59 o 
  -4   7   2      501.63      586.46      4.22 o 
  -3   7   2     1058.76     1120.67      6.21 o 
  -2   7   2      311.17      367.21      2.27 o 
  -1   7   2      333.17      332.97      2.05 o 
   0   7   2     1095.21     1143.63      6.95 o 
   1   7   2      597.16      670.79      4.56 o 
   2   7   2     1454.11     1722.10     14.78 o 
   3   7   2      157.25      161.49      3.22 o 
   4   7   2      589.98      640.38      4.63 o 
   5   7   2      420.09      437.53      3.47 o 
   6   7   2        2.95        0.63      0.44 o 
   7   7   2      164.98      166.62      5.35 o 
   8   7   2      249.52      254.00      3.04 o 
   9   7   2      332.13      322.68      3.70 o 
  10   7   2      381.51      392.14      4.41 o 
  11   7   2        0.00       -1.13      1.13 o 
  12   7   2       77.63       69.58      2.24 o 
  13   7   2      134.99      143.65      3.00 o 
  14   7   2        3.06        1.80      1.35 o 
 -15   8   2        4.00        1.56      1.40 o 
 -14   8   2        0.77       -0.68      1.29 o 
 -13   8   2        1.95       -0.57      1.52 o 
 -12   8   2       50.30       50.45      1.97 o 
 -11   8   2       13.59       10.83      1.22 o 
 -10   8   2       46.76       42.30      1.56 o 
  -9   8   2      168.91      166.64      2.73 o 
  -8   8   2     1079.16     1059.91      9.57 o 
  -7   8   2      286.91      290.85      3.16 o 
  -6   8   2       84.74       83.85      1.07 o 
  -5   8   2        9.01        4.45      0.39 o 
  -4   8   2      780.72      815.42      5.77 o 
  -3   8   2       97.75      111.99      0.89 o 
  -2   8   2      162.73      174.99      1.28 o 
  -1   8   2       25.81       41.60      0.55 o 
   0   8   2       57.37       57.84      0.91 o 
   1   8   2       23.30       15.80      0.52 o 
   2   8   2       49.33       66.71      1.29 o 
   3   8   2      174.23      164.95      2.03 o 
   4   8   2       17.95       16.41      0.91 o 
   5   8   2        5.74        8.20      0.64 o 
   6   8   2        0.43       -0.12      0.41 o 
   7   8   2       42.63       46.95      1.16 o 
   8   8   2      971.80      961.34     13.14 o 
   9   8   2       38.64       36.93      1.50 o 
  10   8   2        4.02        3.03      0.95 o 
  11   8   2       53.69       45.39      2.43 o 
  12   8   2        0.86       -1.37      1.37 o 
  13   8   2       46.02       55.76      2.24 o 
 -14   9   2        3.46        1.73      1.34 o 
 -13   9   2        7.19        7.96      1.32 o 
 -12   9   2        0.31        0.48      1.14 o 
 -11   9   2      323.65      347.32      4.40 o 
 -10   9   2       36.48       35.75      1.64 o 
  -9   9   2      429.55      421.58      4.43 o 
  -8   9   2       85.09       85.41      1.78 o 
  -7   9   2      150.83      156.62      1.73 o 
  -6   9   2       45.08       51.84      1.12 o 
  -5   9   2      622.76      600.68      4.41 o 
  -4   9   2      251.77      257.29      2.12 o 
  -3   9   2       70.44       71.64      0.98 o 
  -2   9   2      101.80      110.20      0.98 o 
  -1   9   2        6.74        9.89      0.34 o 
   0   9   2       35.18       21.03      0.63 o 
   1   9   2        2.36        0.51      0.59 o 
   2   9   2       33.73       39.06      1.09 o 
   3   9   2       87.21       76.35      1.46 o 
   4   9   2      455.96      490.08      4.85 o 
   5   9   2       18.90       13.80      0.99 o 
   6   9   2      200.83      164.73      1.72 o 
   7   9   2      151.63      140.42      1.80 o 
   8   9   2      221.03      220.82      2.97 o 
   9   9   2      665.87      671.92      6.62 o 
  10   9   2        0.01       -0.95      0.95 o 
  11   9   2        0.13       -0.81      1.07 o 
  12   9   2       10.07       12.80      1.32 o 
  13   9   2        0.87        3.98      1.32 o 
 -14  10   2        3.97        3.62      1.36 o 
 -13  10   2        4.24        4.66      1.27 o 
 -12  10   2        9.96        9.74      1.27 o 
 -11  10   2        1.50        2.84      1.07 o 
 -10  10   2      117.82      119.34      2.29 o 
  -9  10   2       13.42       12.15      0.91 o 
  -8  10   2      123.03      124.02      2.21 o 
  -7  10   2      120.70      101.27      1.42 o 
  -6  10   2     1110.05      961.86      7.55 o 
  -5  10   2        2.20        1.56      0.42 o 
  -4  10   2       50.55       55.47      1.03 o 
  -3  10   2      298.04      303.35      2.45 o 
  -2  10   2       10.19        9.27      0.42 o 
  -1  10   2       23.22       19.12      1.73 o 
   0  10   2       86.03       70.66      0.98 o 
   1  10   2       20.31       16.32      1.07 o 
   2  10   2      168.68      175.31      1.56 o 
   3  10   2       16.13       15.66      1.06 o 
   4  10   2      453.81      432.66      4.40 o 
   5  10   2       93.51      102.17      2.18 o 
   6  10   2      526.09      451.59      5.54 o 
   7  10   2       27.81       20.61      1.09 o 
   8  10   2        5.76        6.70      0.76 o 
   9  10   2        7.39        7.85      1.01 o 
  10  10   2       41.95       44.76      1.64 o 
  11  10   2       15.05       15.42      1.22 o 
  12  10   2        1.37        3.96      1.18 o 
 -13  11   2        0.95        1.24      1.22 o 
 -12  11   2        7.34        7.49      1.22 o 
 -11  11   2        4.60        1.46      0.99 o 
 -10  11   2       56.45       42.33      1.65 o 
  -9  11   2       28.75       32.42      1.48 o 
  -8  11   2      138.92      119.93      2.10 o 
  -7  11   2        0.46        1.46      0.91 o 
  -6  11   2       27.72       25.43      0.94 o 
  -5  11   2       31.26       21.64      0.79 o 
  -4  11   2      301.14      292.79      2.44 o 
  -3  11   2      152.69      158.83      1.57 o 
  -2  11   2       92.06       82.82      1.52 o 
  -1  11   2      861.21      861.66      5.60 o 
   0  11   2     1111.71     1089.70      8.04 o 
   1  11   2     1168.58     1193.99      8.34 o 
   2  11   2      629.22      631.27      4.56 o 
   3  11   2       61.22       44.24      1.35 o 
   4  11   2       13.44       15.94      1.57 o 
   5  11   2        1.93       -0.80      0.94 o 
   6  11   2       42.82       35.67      2.39 o 
   7  11   2       68.46       74.55      2.40 o 
   8  11   2      109.20       97.87      2.85 o 
   9  11   2       10.85       11.92      1.47 o 
  10  11   2       17.24       17.98      2.03 o 
  11  11   2       11.43       10.11      1.16 o 
  12  11   2        1.80        1.06      1.75 o 
 -12  12   2        1.16       -1.11      1.39 o 
 -11  12   2        0.17        1.31      1.02 o 
 -10  12   2       14.00       19.59      1.35 o 
  -9  12   2        0.00        0.27      0.86 o 
  -8  12   2       12.76        6.52      0.87 o 
  -7  12   2       26.42       14.23      1.66 o 
  -6  12   2      513.17      435.51      4.75 o 
  -5  12   2        7.27        2.57      0.56 o 
  -4  12   2       40.91       40.19      1.83 o 
  -3  12   2       31.03       21.76      0.78 o 
  -2  12   2     1365.06     1303.61     10.03 o 
  -1  12   2      293.48      287.45      4.10 o 
   0  12   2        2.56        4.17      1.85 o 
   1  12   2       41.85       34.45      3.32 o 
   2  12   2      506.03      445.51      3.40 o 
   3  12   2       32.59       23.15      1.44 o 
   4  12   2       77.37       89.97      2.47 o 
   5  12   2      156.08      134.00      4.05 o 
   6  12   2        2.61        0.79      1.23 o 
   7  12   2       84.38       78.01      2.53 o 
   8  12   2       34.85       30.30      2.20 o 
   9  12   2        0.03        2.76      1.56 o 
  10  12   2       10.60       10.58      1.75 o 
  11  12   2       14.86       14.56      2.39 o 
 -12  13   2       44.89       55.17      4.23 o 
 -11  13   2       48.28       48.18      3.49 o 
 -10  13   2      148.27      150.24      5.15 o 
  -9  13   2        3.57        5.00      0.95 o 
  -8  13   2        1.01        0.24      0.80 o 
  -7  13   2       11.19        7.58      1.75 o 
  -6  13   2      250.54      231.03      4.23 o 
  -5  13   2      294.62      249.38      3.77 o 
  -4  13   2       65.34       71.19      1.77 o 
  -3  13   2      278.13      253.09      3.69 o 
  -2  13   2        2.45        2.91      2.21 o 
  -1  13   2      153.00      152.72      3.49 o 
   0  13   2      857.23      867.27     10.40 o 
   1  13   2      269.29      232.24      4.40 o 
   2  13   2      105.29      111.46      1.64 o 
   3  13   2      166.91      139.20      3.40 o 
   4  13   2       62.42       65.19      2.21 o 
   5  13   2       31.27       26.41      1.95 o 
   6  13   2       73.61       58.94      2.40 o 
   7  13   2        0.04       -1.66      1.66 o 
   8  13   2       18.76       21.01      2.02 o 
   9  13   2       19.38       19.49      2.57 o 
  10  13   2       11.59       10.85      2.57 o 
 -11  14   2        1.64        3.49      2.39 o 
 -10  14   2       15.32       19.68      2.57 o 
  -9  14   2        1.04        2.57      2.02 o 
  -8  14   2        9.70       12.87      2.21 o 
  -7  14   2        8.00        6.62      1.84 o 
  -6  14   2        0.67        1.47      0.83 o 
  -5  14   2        0.49        1.38      0.80 o 
  -4  14   2      108.30      101.83      2.11 o 
  -3  14   2      156.44      138.16      2.56 o 
  -2  14   2      186.51      192.36      3.31 o 
  -1  14   2      146.66      149.44      2.60 o 
   0  14   2      104.07       99.81      2.39 o 
   1  14   2       21.04       24.05      1.39 o 
   2  14   2      214.24      195.08      2.92 o 
   3  14   2       16.81       10.48      1.84 o 
   4  14   2       42.25       29.24      2.76 o 
   5  14   2       18.25       10.30      2.02 o 
   6  14   2       11.44        6.25      2.02 o 
   7  14   2       17.35       11.40      2.21 o 
   8  14   2        4.00        4.05      2.21 o 
   9  14   2        0.08       -0.18      2.21 o 
  10  14   2       17.19       19.49      2.76 o 
 -10  15   2       28.98       35.67      3.68 o 
  -9  15   2       16.08       10.67      2.39 o 
  -8  15   2        1.55        0.92      2.02 o 
  -7  15   2       35.32       43.03      3.13 o 
  -6  15   2       12.70       11.77      2.02 o 
  -5  15   2        4.37        2.63      0.80 o 
  -4  15   2        8.90        6.20      0.92 o 
  -3  15   2        2.87        3.62      0.71 o 
  -2  15   2       88.81       87.04      2.07 o 
  -1  15   2       16.60       15.37      2.76 o 
   0  15   2      326.55      328.75      4.60 o 
   1  15   2       46.40       56.74      1.93 o 
   2  15   2       56.69       67.86      3.13 o 
   3  15   2       41.13       36.23      2.76 o 
   4  15   2       93.70       91.39      3.68 o 
   5  15   2        0.38       -1.29      1.84 o 
   6  15   2       12.32       15.63      2.39 o 
   7  15   2       37.74       37.51      3.31 o 
   8  15   2        3.21        4.60      2.21 o 
   9  15   2        0.23       -1.10      2.21 o 
  -9  16   2       22.57       22.99      2.76 o 
  -8  16   2        0.01        0.00      2.02 o 
  -7  16   2       10.88       13.98      2.21 o 
  -6  16   2        0.29        4.05      1.84 o 
  -5  16   2       13.62        9.38      1.84 o 
  -4  16   2        9.94       10.57      1.09 o 
  -3  16   2        7.30        9.41      0.82 o 
  -2  16   2       13.46       16.55      1.30 o 
  -1  16   2       62.77       65.19      1.95 o 
   0  16   2       39.08       38.01      1.68 o 
   1  16   2        7.56       11.41      1.05 o 
   2  16   2       36.51       36.04      2.94 o 
   3  16   2      104.86      106.66      4.05 o 
   4  16   2        3.55        0.92      1.84 o 
   5  16   2        8.03        4.41      2.02 o 
   6  16   2       35.39       33.28      3.31 o 
   7  16   2       69.97       64.73      3.68 o 
  -7  17   2        8.36       10.30      2.21 o 
  -6  17   2        0.47        2.57      2.02 o 
  -5  17   2        0.22        2.39      1.84 o 
  -4  17   2       42.44       54.80      3.31 o 
  -3  17   2       88.29      108.21      2.38 o 
  -2  17   2      249.80      274.99      4.32 o 
  -1  17   2       18.50       25.86      4.32 o 
   0  17   2       50.49       50.79      1.81 o 
   1  17   2       73.43       84.51      1.97 o 
   2  17   2       16.24       24.64      2.94 o 
   3  17   2        6.31       11.40      2.02 o 
   4  17   2      130.36      160.17      4.97 o 
   5  17   2       53.64       63.44      3.68 o 
   6  17   2       51.94       59.58      3.68 o 
  -5  18   2        2.49        5.88      2.02 o 
  -4  18   2       12.95       17.65      2.21 o 
  -3  18   2        0.44       -1.10      1.84 o 
  -2  18   2       33.30       41.39      2.39 o 
  -1  18   2       88.82      108.38      2.76 o 
   0  18   2       39.24       46.19      1.86 o 
   1  18   2       50.71       54.43      3.13 o 
   2  18   2      146.61      159.98      4.78 o 
   3  18   2        0.00        2.76      1.84 o 
   4  18   2        0.10       -1.47      2.02 o 
  -1  19   2       11.65       27.22      2.76 o 
 -16   1   3        6.88        1.57      1.75 o 
 -15   1   3       15.88       12.61      1.69 o 
 -14   1   3        0.69       -1.46      1.46 o 
 -13   1   3        0.54        1.08      0.96 o 
 -12   1   3        0.43        1.67      0.82 o 
 -11   1   3       66.89       56.73      1.44 o 
 -10   1   3       33.71       33.93      1.13 o 
  -9   1   3      357.21      336.68      2.99 o 
  -8   1   3      154.23      124.24      1.38 o 
  -7   1   3     1130.07     1265.53      8.53 o 
  -6   1   3     5232.97     5671.24     34.22 o 
  -5   1   3     1195.21     1161.32      6.70 o 
  -4   1   3      240.32      234.22      2.30 o 
  -3   1   3     1171.92     1127.60      6.45 o 
  -2   1   3      986.35      943.26      5.26 o 
  -1   1   3     4692.49     4287.33     24.58 o 
   2   1   3       23.77       15.57      0.71 o 
   3   1   3      203.24      202.68      1.40 o 
   4   1   3     1298.81     1264.23      7.29 o 
   5   1   3     1798.48     1945.32     12.85 o 
   6   1   3      889.37      855.85      7.80 o 
   7   1   3       19.59       16.35      0.69 o 
   8   1   3        0.05       -0.56      0.57 o 
   9   1   3       21.18       26.51      1.14 o 
  10   1   3      131.08      142.18      2.11 o 
  11   1   3       11.27        7.59      0.89 o 
  12   1   3       90.58       92.78      2.07 o 
  13   1   3       26.62       31.03      2.57 o 
  14   1   3       28.81       18.97      1.88 o 
 -16   2   3       15.25       20.58      2.01 o 
 -15   2   3        0.61        0.49      1.31 o 
 -14   2   3        0.00       -1.13      1.13 o 
 -13   2   3       57.46       48.53      1.63 o 
 -12   2   3       83.22       79.45      1.74 o 
 -11   2   3      217.61      220.59      2.71 o 
 -10   2   3       93.54      101.25      1.67 o 
  -9   2   3       60.10       37.83      1.07 o 
  -8   2   3        0.22        1.81      0.52 o 
  -7   2   3        6.55        1.37      0.42 o 
  -6   2   3     2236.85     2374.19     13.55 o 
  -5   2   3      794.13      699.13      4.14 o 
  -4   2   3       23.20       21.83      0.44 o 
  -3   2   3      381.50      379.31      2.36 o 
  -2   2   3     9760.60     9159.50    103.50 o 
  -1   2   3     2634.84     2591.61     14.51 o 
   0   2   3     1073.76     1073.04      7.62 o 
   2   2   3     4480.10     4180.80     23.30 o 
   3   2   3       24.98       18.09      0.52 o 
   4   2   3        0.41        1.08      0.29 o 
   5   2   3     1474.40     1449.10      8.57 o 
   6   2   3       99.91       90.44      1.10 o 
   7   2   3       10.65       10.42      0.57 o 
   8   2   3       14.57        9.89      0.62 o 
   9   2   3      466.73      482.83      3.89 o 
  10   2   3       11.37       12.42      0.86 o 
  11   2   3        2.67        0.20      1.17 o 
  12   2   3        2.68        1.70      1.01 o 
  13   2   3       39.36       36.42      2.46 o 
  14   2   3        3.51        0.09      1.62 o 
 -16   3   3        2.90        3.58      1.81 o 
 -15   3   3        7.58        5.84      1.37 o 
 -14   3   3       50.99       42.37      1.93 o 
 -13   3   3       56.81       51.38      1.87 o 
 -12   3   3      245.09      239.57      2.75 o 
 -11   3   3        7.33        9.09      0.79 o 
 -10   3   3       82.98       70.27      1.27 o 
  -9   3   3       99.84       90.16      1.33 o 
  -8   3   3        4.07        1.58      0.47 o 
  -7   3   3       88.83       75.92      1.02 o 
  -6   3   3      188.10      193.27      1.39 o 
  -5   3   3        2.35       -0.29      0.29 o 
  -4   3   3      198.95      198.30      1.30 o 
  -3   3   3      150.41      126.32      0.87 o 
  -2   3   3      241.73      257.62      1.52 o 
  -1   3   3     4148.62     3995.76     22.20 o 
   0   3   3     1805.55     1765.68     17.90 o 
   1   3   3       12.70       11.51      0.44 o 
   2   3   3      348.31      319.78      1.86 o 
   3   3   3       25.13       25.56      0.48 o 
   4   3   3        4.76        2.36      0.32 o 
   5   3   3       13.15       10.39      0.69 o 
   6   3   3       67.57       75.65      1.05 o 
   7   3   3        0.13        1.74      0.48 o 
   8   3   3       29.73       28.41      0.91 o 
   9   3   3      434.35      434.74      3.59 o 
  10   3   3        0.77        2.01      0.78 o 
  11   3   3       47.51       47.94      1.71 o 
  12   3   3        7.52        6.69      1.23 o 
  13   3   3       64.22       71.54      2.29 o 
  14   3   3       35.20       37.86      2.64 o 
 -16   4   3       17.41       19.00      2.01 o 
 -15   4   3        0.28       -1.14      1.34 o 
 -14   4   3       84.06       83.87      2.95 o 
 -13   4   3       12.09        7.08      1.27 o 
 -12   4   3        5.40        5.47      0.90 o 
 -11   4   3      263.53      242.49      2.71 o 
 -10   4   3      160.64      143.12      2.18 o 
  -9   4   3      445.77      414.45      3.41 o 
  -8   4   3       74.42       72.85      1.08 o 
  -7   4   3      621.44      571.52      4.26 o 
  -6   4   3      140.02      164.16      1.30 o 
  -5   4   3      328.37      348.13      2.14 o 
  -4   4   3      238.89      228.02      1.39 o 
  -3   4   3       51.52       71.50      0.63 o 
  -2   4   3      214.68      212.15      1.77 o 
  -1   4   3      847.87      829.02      4.61 o 
   0   4   3     1121.47     1124.63      6.93 o 
   1   4   3      571.03      586.58      3.53 o 
   2   4   3       15.97       14.67      0.59 o 
   3   4   3      124.55      143.12      1.42 o 
   4   4   3     1128.10     1184.61      6.60 o 
   5   4   3      281.17      315.92      2.27 o 
   6   4   3      418.74      445.75      3.42 o 
   7   4   3      380.73      399.05      3.17 o 
   8   4   3        0.00        1.70      0.65 o 
   9   4   3        7.62        9.32      0.95 o 
  10   4   3        8.81       17.27      5.11 o 
  11   4   3       80.37       86.21      2.03 o 
  12   4   3        5.37        2.33      1.19 o 
  13   4   3       15.12       12.06      1.48 o 
  14   4   3        4.12       -0.19      1.62 o 
 -16   5   3       87.98      123.02      3.73 o 
 -15   5   3       44.55       51.07      2.35 o 
 -14   5   3       15.04       18.34      1.43 o 
 -13   5   3       34.91       29.47      1.84 o 
 -12   5   3        5.08        2.34      1.19 o 
 -11   5   3       69.83       59.07      2.08 o 
 -10   5   3     2200.83     2130.18     15.35 o 
  -9   5   3      606.75      590.64      4.54 o 
  -8   5   3        0.19        0.26      0.47 o 
  -7   5   3       86.24       51.30      0.92 o 
  -6   5   3      276.46      267.05      3.69 o 
  -5   5   3       86.53      111.71      0.87 o 
  -4   5   3      126.57      173.12      1.32 o 
  -3   5   3    17903.72    18389.07    293.12 o 
  -2   5   3     4022.36     3974.62     22.12 o 
  -1   5   3      153.66      174.21      1.17 o 
   0   5   3       31.94       39.49      0.52 o 
   1   5   3      171.38      196.40      1.48 o 
   2   5   3     2710.63     2694.87     17.29 o 
   3   5   3     1230.65     1309.89      8.32 o 
   4   5   3     2166.38     2274.84     13.67 o 
   5   5   3      233.84      261.26      1.95 o 
   6   5   3      193.16      197.89      1.77 o 
   7   5   3      272.34      283.61      2.42 o 
   8   5   3     2307.98     2370.10     16.27 o 
   9   5   3      289.52      301.82      3.54 o 
  10   5   3     1760.39     1792.34     17.39 o 
  11   5   3      523.76      532.96      6.65 o 
  12   5   3      173.31      170.23      3.09 o 
  13   5   3        6.66        5.12      1.40 o 
  14   5   3        1.94       -0.95      2.02 o 
 -15   6   3        0.10        0.20      1.43 o 
 -14   6   3        3.21        2.59      1.29 o 
 -13   6   3        6.35        4.74      1.29 o 
 -12   6   3       15.04       10.38      1.27 o 
 -11   6   3       36.75       33.29      2.10 o 
 -10   6   3        6.32        5.38      1.75 o 
  -9   6   3     1056.37     1026.57      7.40 o 
  -8   6   3      640.33      615.45      4.60 o 
  -7   6   3        0.86       -0.13      0.41 o 
  -6   6   3       64.05       47.59      0.62 o 
  -5   6   3      533.56      509.54      3.65 o 
  -4   6   3       32.03       35.72      0.77 o 
  -3   6   3       20.04       29.45      2.10 o 
  -2   6   3        9.51        6.18      0.52 o 
  -1   6   3        6.01        8.84      0.33 o 
   0   6   3      163.02      125.03      0.97 o 
   1   6   3        1.75        6.35      0.64 o 
   2   6   3      816.75      863.01      6.03 o 
   3   6   3       68.93       80.75      1.04 o 
   4   6   3        2.69        6.09      0.57 o 
   5   6   3       79.48       70.51      2.33 o 
   6   6   3     1005.07     1017.82      8.10 o 
   7   6   3      877.39      890.82      6.79 o 
   8   6   3       15.94       29.38      1.30 o 
   9   6   3       21.81       36.68      1.60 o 
  10   6   3       19.47       25.62      1.55 o 
  11   6   3       35.16       46.22      1.98 o 
  12   6   3       30.61       24.15      1.76 o 
  13   6   3        0.02       -1.32      1.32 o 
 -15   7   3        0.48        0.34      1.43 o 
 -14   7   3        0.03       -0.80      1.24 o 
 -13   7   3       17.15       17.22      1.43 o 
 -12   7   3        0.03       -1.08      1.08 o 
 -11   7   3      204.18      204.72      2.87 o 
 -10   7   3      615.79      620.83      6.15 o 
  -9   7   3        0.59        2.76      2.18 o 
  -8   7   3       75.52       81.91      1.45 o 
  -7   7   3       18.30       24.21      0.73 o 
  -6   7   3        5.07        5.63      0.34 o 
  -5   7   3     1176.21     1157.89      6.64 o 
  -4   7   3      721.48      749.98      4.54 o 
  -3   7   3      226.79      331.98      1.93 o 
  -2   7   3       81.97       50.93      0.72 o 
  -1   7   3        5.57        2.12      0.25 o 
   0   7   3       26.92       25.23      0.45 o 
   1   7   3     1246.59     1329.32      9.10 o 
   2   7   3     1677.68     1811.29     11.36 o 
   3   7   3       65.77       75.22      0.90 o 
   4   7   3      834.37      899.06      7.00 o 
   5   7   3      141.50      121.85      1.33 o 
   6   7   3       54.89       45.88      1.35 o 
   7   7   3       56.88       55.85      1.43 o 
   8   7   3        4.15        5.74      0.83 o 
   9   7   3      234.72      228.27      2.99 o 
  10   7   3      167.77      178.88      2.72 o 
  11   7   3       42.44       36.94      1.97 o 
  12   7   3       11.50        8.39      1.35 o 
  13   7   3       63.31       61.01      2.35 o 
 -15   8   3       13.08       16.89      1.60 o 
 -14   8   3       87.00       94.06      2.93 o 
 -13   8   3       14.58       11.08      1.35 o 
 -12   8   3      134.56      140.31      2.67 o 
 -11   8   3      184.79      187.87      4.52 o 
 -10   8   3      177.07      169.00      2.52 o 
  -9   8   3      107.94       94.58      3.23 o 
  -8   8   3      704.28      652.77      4.85 o 
  -7   8   3      583.07      553.86     10.47 o 
  -6   8   3      313.93      322.55      2.30 o 
  -5   8   3       54.91       55.52      0.72 o 
  -4   8   3        2.31        5.81      0.36 o 
  -3   8   3      501.37      590.44      3.42 o 
  -2   8   3      134.76      161.70      1.15 o 
  -1   8   3     1087.09     1084.40      6.42 o 
   0   8   3      405.19      381.78      3.00 o 
   1   8   3       41.14       30.70      0.62 o 
   2   8   3      478.27      496.95      3.66 o 
   3   8   3       14.26       17.15      0.95 o 
   4   8   3       13.62       20.00      1.11 o 
   5   8   3       45.61       47.03      0.86 o 
   6   8   3      142.17      151.56      1.79 o 
   7   8   3       63.24       56.16      1.41 o 
   8   8   3      340.65      351.63      3.85 o 
   9   8   3       27.44       28.29      1.45 o 
  10   8   3       18.20       19.35      1.70 o 
  11   8   3        0.31       -0.15      1.11 o 
  12   8   3        1.21       -1.24      1.24 o 
  13   8   3       18.38       18.45      1.49 o 
 -14   9   3        0.87       -0.20      1.24 o 
 -13   9   3       70.75       84.30      2.30 o 
 -12   9   3        5.23        2.56      1.16 o 
 -11   9   3       14.99       14.15      1.18 o 
 -10   9   3       11.96       11.54      1.13 o 
  -9   9   3       59.81       60.49      1.58 o 
  -8   9   3       64.70       64.45      1.58 o 
  -7   9   3      451.39      425.27      4.02 o 
  -6   9   3        1.41        2.38      0.58 o 
  -5   9   3       80.18       69.03      1.24 o 
  -4   9   3      116.81      117.46      1.09 o 
  -3   9   3      102.07       79.85      0.86 o 
  -2   9   3      107.70      138.39      1.23 o 
  -1   9   3      634.90      595.69      3.67 o 
   0   9   3     1775.28     1846.14     13.27 o 
   1   9   3      464.27      496.23      3.67 o 
   2   9   3       55.37       58.54      1.07 o 
   3   9   3      155.73      169.36      2.22 o 
   4   9   3      151.47      146.17      2.41 o 
   5   9   3       65.22       69.11      0.98 o 
   6   9   3       22.97       25.65      0.82 o 
   7   9   3      102.24      100.78      1.51 o 
   8   9   3      108.13       88.79      1.72 o 
   9   9   3      154.57      152.57      2.33 o 
  10   9   3       11.01       11.31      1.13 o 
  11   9   3       24.03       21.68      1.52 o 
  12   9   3        6.24        7.33      1.24 o 
 -14  10   3        1.08        1.25      1.29 o 
 -13  10   3        2.19        2.04      1.27 o 
 -12  10   3       11.42        9.02      1.18 o 
 -11  10   3        6.61        8.27      1.14 o 
 -10  10   3       36.19       34.84      1.69 o 
  -9  10   3      476.96      441.64      4.91 o 
  -8  10   3      203.97      188.84      3.69 o 
  -7  10   3      137.33      104.44      1.48 o 
  -6  10   3      468.91      430.66      3.42 o 
  -5  10   3      141.47      106.04      1.27 o 
  -4  10   3      481.84      505.71      4.25 o 
  -3  10   3      660.35      656.99      4.37 o 
  -2  10   3        7.58        5.91      0.40 o 
  -1  10   3      907.56      933.44      7.78 o 
   0  10   3      889.84      869.56      6.48 o 
   1  10   3      532.21      551.94      4.04 o 
   2  10   3       56.47       56.32      0.93 o 
   3  10   3      218.33      221.24      2.71 o 
   4  10   3      183.52      182.71      2.92 o 
   5  10   3      255.47      232.80      4.47 o 
   6  10   3      230.59      212.44      3.36 o 
   7  10   3        3.66        2.74      0.76 o 
   8  10   3        8.77        9.36      0.90 o 
   9  10   3      136.40      140.55      2.41 o 
  10  10   3        4.72        4.06      0.97 o 
  11  10   3       10.28       11.00      1.24 o 
  12  10   3       29.01       31.06      1.91 o 
 -13  11   3        1.41        2.52      1.27 o 
 -12  11   3       17.37       20.06      1.55 o 
 -11  11   3        3.00        3.10      1.09 o 
 -10  11   3       75.23       69.18      1.87 o 
  -9  11   3      199.34      187.17      2.81 o 
  -8  11   3      264.58      246.84      3.22 o 
  -7  11   3      333.43      269.94      3.35 o 
  -6  11   3      173.86      121.37      1.57 o 
  -5  11   3      145.30      156.20      1.62 o 
  -4  11   3       95.00       92.50      1.39 o 
  -3  11   3        0.18        0.55      0.38 o 
  -2  11   3      152.01      138.18      1.29 o 
  -1  11   3      507.04      492.96      4.89 o 
   0  11   3     1113.04     1043.38      7.75 o 
   1  11   3     1523.10     1493.59     10.35 o 
   2  11   3      157.87      143.96      2.10 o 
   3  11   3       70.11       61.16      1.53 o 
   4  11   3       55.98       40.00      1.97 o 
   5  11   3        3.22       -0.99      0.99 o 
   6  11   3      182.69      144.95      3.18 o 
   7  11   3      147.10      123.34      3.05 o 
   8  11   3       11.98       10.24      1.66 o 
   9  11   3        0.39        0.64      0.78 o 
  10  11   3        0.01        0.74      0.90 o 
  11  11   3        5.73        6.78      1.75 o 
 -13  12   3      134.25      151.90      3.45 o 
 -12  12   3       25.79       24.40      1.65 o 
 -11  12   3        7.64       11.36      1.18 o 
 -10  12   3        7.73        9.76      1.05 o 
  -9  12   3       90.90      102.99      2.12 o 
  -8  12   3        4.67        2.68      0.82 o 
  -7  12   3        1.80        1.02      0.80 o 
  -6  12   3      181.75      153.84      2.33 o 
  -5  12   3        0.30       -0.40      0.73 o 
  -4  12   3      293.36      278.07      2.64 o 
  -3  12   3       50.52       41.38      1.08 o 
  -2  12   3        4.57        2.60      1.00 o 
  -1  12   3      549.05      544.43      4.55 o 
   0  12   3     1031.60     1026.87      7.68 o 
   1  12   3        2.11        2.74      1.48 o 
   2  12   3        9.91        2.88      1.01 o 
   3  12   3     1315.14     1252.63     15.18 o 
   4  12   3        4.75       -0.83      1.17 o 
   5  12   3       31.21       26.48      2.01 o 
   6  12   3        9.28        7.74      1.43 o 
   7  12   3       22.96       20.47      1.69 o 
   8  12   3       43.62       38.27      2.21 o 
   9  12   3        0.10       -0.02      1.49 o 
  10  12   3       23.12       23.43      2.01 o 
  11  12   3       44.97       56.21      3.13 o 
 -12  13   3       12.47       13.98      2.57 o 
 -11  13   3       43.95       60.35      2.28 o 
 -10  13   3       50.70       51.91      1.97 o 
  -9  13   3       11.41        8.00      1.11 o 
  -8  13   3       28.60       27.29      1.66 o 
  -7  13   3       35.14       36.66      1.67 o 
  -6  13   3      107.30      121.24      3.22 o 
  -5  13   3       35.24       41.70      1.63 o 
  -4  13   3      660.55      623.75      7.79 o 
  -3  13   3       11.82        5.70      0.88 o 
  -2  13   3      518.68      531.50      6.70 o 
  -1  13   3      789.06      762.62      9.30 o 
   0  13   3      585.29      612.89      7.60 o 
   1  13   3        0.04        1.38      0.83 o 
   2  13   3      379.53      357.20      5.13 o 
   3  13   3       11.21        9.85      1.30 o 
   4  13   3      138.33      127.47      3.03 o 
   5  13   3       47.12       41.57      2.21 o 
   6  13   3       18.26       12.24      1.56 o 
   7  13   3       30.24       28.15      2.27 o 
   8  13   3        0.05        0.09      1.56 o 
   9  13   3        6.37        4.23      2.39 o 
  10  13   3      100.02      100.22      4.78 o 
 -11  14   3        8.72        7.72      2.57 o 
 -10  14   3       53.28       58.85      3.68 o 
  -9  14   3        6.68        8.46      2.21 o 
  -8  14   3       45.80       41.97      1.73 o 
  -7  14   3       10.26        9.07      0.97 o 
  -6  14   3      380.70      349.02      7.17 o 
  -5  14   3      201.24      196.72      3.31 o 
  -4  14   3       31.29       34.57      1.63 o 
  -3  14   3       36.79       30.51      2.21 o 
  -2  14   3       52.59       54.19      1.75 o 
  -1  14   3      112.39      127.73      2.47 o 
   0  14   3      216.70      204.80      3.22 o 
   1  14   3       16.09       18.83      3.22 o 
   2  14   3      198.49      210.00      5.15 o 
   3  14   3      115.67      106.66      3.86 o 
   4  14   3       64.65       56.27      3.31 o 
   5  14   3      129.68      132.03      4.41 o 
   6  14   3        8.09        5.33      2.02 o 
   7  14   3       12.98        8.28      2.21 o 
   8  14   3        1.81        0.00      2.02 o 
   9  14   3       27.37       45.60      3.86 o 
 -10  15   3        0.51        1.84      2.39 o 
  -9  15   3       66.09       74.66      4.05 o 
  -8  15   3       61.34       72.09      3.86 o 
  -7  15   3       15.05       19.98      1.36 o 
  -6  15   3       22.30       31.77      1.53 o 
  -5  15   3        1.52        1.40      0.92 o 
  -4  15   3      102.40      114.06      2.43 o 
  -3  15   3      100.82      103.98      1.88 o 
  -2  15   3       28.59       26.03      1.49 o 
  -1  15   3      114.83      111.94      2.40 o 
   0  15   3      229.73      241.86      3.69 o 
   1  15   3       36.09       40.65      1.56 o 
   2  15   3        1.60        2.94      1.84 o 
   3  15   3       22.33       24.64      2.94 o 
   4  15   3       17.06       15.81      2.21 o 
   5  15   3        2.47        1.10      2.02 o 
   6  15   3        6.48        6.62      2.21 o 
   7  15   3        1.33       -0.18      2.21 o 
   8  15   3        5.71        6.62      2.21 o 
  -9  16   3       37.50       48.00      3.68 o 
  -8  16   3        0.02        0.92      2.02 o 
  -7  16   3       81.54       80.54      4.05 o 
  -6  16   3        7.21        6.07      2.02 o 
  -5  16   3       75.71       80.47      2.76 o 
  -4  16   3       26.19       34.73      1.77 o 
  -3  16   3        1.02        0.06      0.80 o 
  -2  16   3        2.12        2.35      1.93 o 
  -1  16   3       29.30       31.51      1.62 o 
   0  16   3      150.32      164.54      2.91 o 
   1  16   3        8.90       10.48      0.95 o 
   2  16   3        5.36        7.17      2.02 o 
   3  16   3       12.68       13.79      2.21 o 
   4  16   3       36.80       33.28      3.13 o 
   5  16   3      104.22      103.35      4.23 o 
   6  16   3       17.31       14.71      2.39 o 
   7  16   3        7.54        8.46      2.39 o 
  -7  17   3        1.50        3.13      2.02 o 
  -6  17   3       25.72       28.50      3.13 o 
  -5  17   3        5.39        7.54      2.02 o 
  -4  17   3        0.46       -1.02      1.02 o 
  -3  17   3      113.93      137.44      2.54 o 
  -2  17   3       26.10       29.66      3.40 o 
  -1  17   3       64.23       71.54      2.67 o 
   0  17   3        1.67        4.12      1.02 o 
   1  17   3        0.00        0.37      1.66 o 
   2  17   3       31.40       30.71      2.76 o 
   3  17   3        0.28        1.10      2.02 o 
   4  17   3       22.49       20.60      2.57 o 
   5  17   3        0.27        2.21      2.02 o 
  -5  18   3        0.14        1.29      2.02 o 
  -4  18   3       47.85       53.70      3.31 o 
  -3  18   3        5.04        2.77      1.38 o 
  -2  18   3       84.15       97.57      2.57 o 
  -1  18   3       25.88       24.60      1.84 o 
   0  18   3       52.35       59.95      3.13 o 
   1  18   3       19.36       20.41      2.21 o 
   2  18   3        4.17        6.07      2.02 o 
   3  18   3       44.67       56.82      3.49 o 
 -16   0   4        7.14        4.78      2.21 o 
 -15   0   4       10.35        6.80      2.21 o 
 -14   0   4       25.96       18.29      2.21 o 
 -13   0   4      582.04      540.74      8.64 o 
 -12   0   4        0.85        3.16      1.10 o 
 -11   0   4       28.67       10.37      1.23 o 
 -10   0   4       53.05       37.33      1.69 o 
  -9   0   4     1020.32     1004.58      9.87 o 
  -8   0   4      452.18      508.43      5.34 o 
  -7   0   4      180.39      248.83      2.94 o 
  -6   0   4     5282.73     5718.33     53.62 o 
  -5   0   4     2232.59     2190.29     17.81 o 
  -4   0   4      249.05      278.13      2.57 o 
  -3   0   4      519.95      595.78      4.97 o 
  -2   0   4    10180.59    10534.18    168.63 o 
   1   0   4     8553.72     8749.89    140.68 o 
   2   0   4     3975.05     3793.09     31.19 o 
   3   0   4      182.40      198.48      2.02 o 
   4   0   4     2104.91     2171.96     28.45 o 
   5   0   4      437.97      479.67      4.95 o 
   6   0   4     2270.37     2409.07     32.97 o 
   7   0   4     1443.88     1501.30     18.42 o 
   8   0   4      558.60      614.45     15.81 o 
   9   0   4        1.99        0.52      1.10 o 
  10   0   4       11.00        6.83      1.23 o 
  11   0   4       29.76       24.97      1.94 o 
  12   0   4        0.05        0.55      2.02 o 
  13   0   4       30.17       31.26      3.49 o 
  14   0   4       38.11       27.22      2.94 o 
 -16   1   4        0.03       -0.13      1.62 o 
 -15   1   4        0.10       -1.20      1.20 o 
 -14   1   4        6.07        2.88      1.03 o 
 -13   1   4       69.83       68.61      1.76 o 
 -12   1   4        0.11       -0.09      0.82 o 
 -11   1   4       75.11       74.00      1.65 o 
 -10   1   4      183.66      193.67      2.34 o 
  -9   1   4       85.92       80.69      1.30 o 
  -8   1   4      338.04      376.41      4.12 o 
  -7   1   4      339.06      386.95      2.96 o 
  -6   1   4     1236.25     1223.34      7.12 o 
  -5   1   4      164.36      194.40      1.40 o 
  -4   1   4      184.61      193.10      1.36 o 
  -3   1   4     3201.19     3005.70     17.48 o 
  -2   1   4     6082.77     5898.19     41.75 o 
  -1   1   4     3403.65     3315.24     19.10 o 
   1   1   4      309.29      286.07      1.93 o 
   2   1   4     5477.39     5575.48     31.02 o 
   3   1   4     1191.26     1286.46      7.16 o 
   4   1   4       37.14       45.08      0.73 o 
   5   1   4       59.36       61.97      0.93 o 
   6   1   4      224.63      243.15      2.23 o 
   7   1   4       98.35      104.55      1.44 o 
   8   1   4       83.95       88.09      1.45 o 
   9   1   4      126.77      121.80      1.90 o 
  10   1   4       10.35        9.80      0.83 o 
  11   1   4        3.37        2.87      1.01 o 
  12   1   4       35.39       37.14      1.98 o 
  13   1   4       86.43       86.70      5.33 o 
  14   1   4        2.28        3.67      1.75 o 
 -16   2   4       40.57       42.23      2.60 o 
 -15   2   4       49.39       55.44      2.15 o 
 -14   2   4        1.28        0.80      1.17 o 
 -13   2   4       58.96       44.42      1.62 o 
 -12   2   4        4.31        2.86      0.87 o 
 -11   2   4        0.66       -0.78      0.78 o 
 -10   2   4       60.84       56.59      1.26 o 
  -9   2   4       72.02       80.97      1.26 o 
  -8   2   4       18.50       21.65      0.90 o 
  -7   2   4        9.18       15.95      0.64 o 
  -6   2   4     5158.51     5572.81     32.13 o 
  -5   2   4      743.18      775.53      4.59 o 
  -4   2   4      168.35      221.40      1.46 o 
  -3   2   4     2349.81     2356.07     13.22 o 
  -2   2   4     7338.57     7086.88     38.13 o 
   0   2   4     3120.46     3323.49     18.16 o 
   1   2   4     3215.87     3029.36     17.01 o 
   2   2   4        4.45       16.20      0.54 o 
   3   2   4      211.41      217.72      1.46 o 
   4   2   4        8.45        6.81      0.38 o 
   5   2   4        6.63        5.53      0.43 o 
   6   2   4      242.75      238.90      2.13 o 
   7   2   4      180.24      189.82      2.01 o 
   8   2   4      592.37      586.29      4.53 o 
   9   2   4      398.16      417.16      3.85 o 
  10   2   4        0.95        0.21      0.83 o 
  11   2   4        0.02       -0.94      0.94 o 
  12   2   4       36.41       35.88      1.91 o 
  13   2   4       25.38       26.78      2.20 o 
  14   2   4       18.45       15.98      1.88 o 
 -16   3   4       78.67       95.89      3.49 o 
 -15   3   4        0.39       -1.27      1.27 o 
 -14   3   4        7.82        3.81      1.20 o 
 -13   3   4        0.42       -0.43      1.09 o 
 -12   3   4      596.51      559.49      5.05 o 
 -11   3   4        6.74        5.52      1.18 o 
 -10   3   4       37.62       41.31      1.17 o 
  -9   3   4        0.28       -0.54      0.54 o 
  -8   3   4      860.77      929.50      6.69 o 
  -7   3   4       31.84       52.12      0.91 o 
  -6   3   4       62.07       50.81      0.68 o 
  -5   3   4     2831.01     2982.62     16.66 o 
  -4   3   4     2361.69     2276.49     12.67 o 
  -3   3   4      735.25      781.32      4.04 o 
  -2   3   4      165.49      170.41      1.11 o 
  -1   3   4      156.68      171.18      1.20 o 
   0   3   4       61.95       80.54      0.74 o 
   1   3   4     2013.91     2057.63     11.47 o 
   2   3   4      202.17      200.32      1.28 o 
   3   3   4       44.31       45.05      0.59 o 
   4   3   4       58.46       51.04      0.69 o 
   5   3   4       65.49       79.83      1.34 o 
   6   3   4       24.25       33.00      0.81 o 
   7   3   4      180.18      177.39      1.79 o 
   8   3   4        8.74       11.18      0.68 o 
   9   3   4        1.81        5.23      0.73 o 
  10   3   4        6.34        4.86      0.96 o 
  11   3   4       20.67       19.87      1.19 o 
  12   3   4       13.79        9.32      1.59 o 
  13   3   4        0.42        0.25      1.54 o 
  14   3   4       12.39       11.70      1.86 o 
 -16   4   4       84.02      102.30      4.22 o 
 -15   4   4        5.00        4.90      1.40 o 
 -14   4   4        3.13        2.40      1.23 o 
 -13   4   4       54.90       50.67      1.93 o 
 -12   4   4       80.12       65.77      1.62 o 
 -11   4   4       52.92       40.52      3.24 o 
 -10   4   4     2154.68     2147.17     14.90 o 
  -9   4   4     1171.04     1191.87      9.20 o 
  -8   4   4      225.11      214.18      1.99 o 
  -7   4   4        6.80        0.35      0.42 o 
  -6   4   4        6.12       13.13      0.53 o 
  -5   4   4       96.86      116.88      0.97 o 
  -4   4   4     1263.44     1364.36      6.94 o 
  -3   4   4        1.14        0.24      0.28 o 
  -2   4   4     1581.23     1507.04      7.95 o 
  -1   4   4      260.36      308.38      1.85 o 
   0   4   4     1356.87     1320.15      7.56 o 
   1   4   4      261.70      281.01      1.64 o 
   2   4   4      566.91      551.39      3.19 o 
   3   4   4      940.54     1007.98      5.48 o 
   4   4   4        0.21        0.79      0.36 o 
   5   4   4       48.12       44.82      0.83 o 
   6   4   4      144.55      148.31      2.08 o 
   7   4   4      254.25      257.65      2.30 o 
   8   4   4      307.14      304.93      2.69 o 
   9   4   4       15.10       15.82      0.91 o 
  10   4   4        0.92        2.13      0.99 o 
  11   4   4        1.48       -1.01      1.01 o 
  12   4   4       88.56       81.46      2.33 o 
  13   4   4      128.52      126.20      3.56 o 
 -16   5   4        0.15        1.25      1.41 o 
 -15   5   4       18.22       20.05      1.65 o 
 -14   5   4       29.08       31.08      1.91 o 
 -13   5   4       89.48       81.25      2.35 o 
 -12   5   4      207.52      198.96      3.51 o 
 -11   5   4       15.57        9.56      1.03 o 
 -10   5   4       42.28       50.58      3.07 o 
  -9   5   4       92.82       89.82      1.38 o 
  -8   5   4       65.93       63.96      1.08 o 
  -7   5   4        6.18        3.57      0.46 o 
  -6   5   4       31.93       42.88      0.79 o 
  -5   5   4      120.39      150.81      1.13 o 
  -4   5   4     2151.96     2231.42     11.99 o 
  -2   5   4      154.87      140.90      1.03 o 
  -1   5   4       39.05       32.25      0.49 o 
   0   5   4       13.76        7.15      0.35 o 
   1   5   4     1042.47     1075.90      6.36 o 
   2   5   4       24.76       25.56      0.63 o 
   3   5   4       43.67       36.96      0.59 o 
   4   5   4      682.91      673.47      4.44 o 
   5   5   4        5.16        3.73      0.32 o 
   6   5   4        0.89        3.09      0.46 o 
   7   5   4        4.05        4.56      0.53 o 
   8   5   4      244.15      247.31      2.56 o 
   9   5   4      165.49      168.75      2.51 o 
  10   5   4       37.49       48.40      1.83 o 
  11   5   4       41.38       45.60      1.89 o 
  12   5   4        2.93        1.54      1.27 o 
  13   5   4       40.03       42.02      2.04 o 
 -16   6   4       87.13       96.63      2.79 o 
 -15   6   4       47.34       57.02      2.46 o 
 -14   6   4        8.72        5.11      1.37 o 
 -13   6   4      138.08      135.78      2.74 o 
 -12   6   4       87.10       75.95      2.13 o 
 -11   6   4      321.40      303.82      4.49 o 
 -10   6   4     1460.92     1433.35     11.27 o 
  -9   6   4     1176.54     1146.79      8.23 o 
  -8   6   4      101.49       82.32      1.16 o 
  -7   6   4       81.13      108.40      1.26 o 
  -6   6   4      239.12      251.02      1.98 o 
  -5   6   4      333.01      456.88      2.82 o 
  -4   6   4      124.96      156.95      1.18 o 
  -3   6   4     5836.06     6309.12     33.09 o 
  -2   6   4     2334.36     2512.16     13.95 o 
  -1   6   4      148.57      151.02      1.07 o 
   0   6   4      138.65      134.44      1.09 o 
   1   6   4     1034.63     1087.94      7.52 o 
   2   6   4     1112.75     1242.64      8.59 o 
   3   6   4        4.92        5.87      0.79 o 
   4   6   4     3122.42     3411.77     29.67 o 
   5   6   4      162.75      165.72      1.47 o 
   6   6   4      139.63      147.71      1.52 o 
   7   6   4       35.90       37.96      1.08 o 
   8   6   4       21.88       27.07      1.37 o 
   9   6   4      128.26      151.00      2.40 o 
  10   6   4       60.69       58.00      1.88 o 
  11   6   4       45.70       46.60      2.13 o 
  12   6   4       78.94       72.46      2.34 o 
  13   6   4       63.21       58.70      2.38 o 
 -15   7   4      100.72      130.66      3.03 o 
 -14   7   4       85.77       87.23      2.48 o 
 -13   7   4        0.05       -1.18      1.18 o 
 -12   7   4        1.65       -0.66      1.08 o 
 -11   7   4       29.76       34.81      2.20 o 
 -10   7   4      260.95      254.50      2.74 o 
  -9   7   4       64.85       61.87      1.52 o 
  -8   7   4      109.20      107.35      1.37 o 
  -7   7   4      168.05      155.92      1.57 o 
  -6   7   4       22.00       23.85      0.66 o 
  -5   7   4       76.68       70.94      0.88 o 
  -4   7   4      803.70      883.62      5.34 o 
  -3   7   4     2264.76     2405.57     13.35 o 
  -2   7   4     1437.31     1581.58      8.73 o 
  -1   7   4        0.91        1.64      0.29 o 
   0   7   4      249.20      258.16      1.94 o 
   1   7   4       57.54       75.16      0.91 o 
   2   7   4       22.42       20.99      0.60 o 
   3   7   4      771.31      851.03      6.07 o 
   4   7   4       32.04       39.28      0.86 o 
   5   7   4        0.13        0.85      0.47 o 
   6   7   4        9.46        4.77      0.70 o 
   7   7   4       10.76       10.31      0.83 o 
   8   7   4      138.59      131.50      2.15 o 
   9   7   4      593.44      577.58      5.86 o 
  10   7   4      427.71      428.23      5.39 o 
  11   7   4      299.83      284.89      4.07 o 
  12   7   4      120.58      131.73      2.83 o 
  13   7   4        1.03        2.83      1.38 o 
 -15   8   4       10.18       16.88      1.57 o 
 -14   8   4        4.21        3.96      1.35 o 
 -13   8   4        5.07        4.06      1.22 o 
 -12   8   4        0.90       -1.11      1.11 o 
 -11   8   4       53.23       47.81      1.99 o 
 -10   8   4      461.20      458.16      5.47 o 
  -9   8   4      326.89      324.25      3.28 o 
  -8   8   4     1400.97     1378.88      9.68 o 
  -7   8   4      141.17      143.73      1.54 o 
  -6   8   4       50.70       52.33      0.80 o 
  -5   8   4      753.06      796.48      5.39 o 
  -4   8   4      448.17      458.81      3.19 o 
  -3   8   4      315.15      311.13      2.10 o 
  -2   8   4     1085.65     1134.44      7.24 o 
  -1   8   4      123.32      131.86      1.29 o 
   0   8   4     1431.46     1387.90     10.06 o 
   1   8   4       67.63       68.65      1.01 o 
   2   8   4      792.39      789.71      5.60 o 
   3   8   4      404.59      451.23      3.42 o 
   4   8   4        9.81        5.62      0.44 o 
   5   8   4       59.81       67.02      1.09 o 
   6   8   4      163.61      166.18      2.33 o 
   7   8   4       13.18       12.34      1.70 o 
   8   8   4      305.09      306.95      3.54 o 
   9   8   4      103.78      113.24      2.15 o 
  10   8   4       16.23       14.78      1.29 o 
  11   8   4        0.02       -1.16      1.16 o 
  12   8   4        0.20        0.81      1.32 o 
 -14   9   4        1.22        3.27      1.35 o 
 -13   9   4       51.15       54.01      2.24 o 
 -12   9   4        0.35        1.42      1.13 o 
 -11   9   4       18.52       15.76      1.24 o 
 -10   9   4       76.06       67.33      1.92 o 
  -9   9   4      144.07      134.45      2.16 o 
  -8   9   4       16.59       14.25      0.69 o 
  -7   9   4       31.04       35.03      1.93 o 
  -6   9   4      120.46      106.50      1.19 o 
  -5   9   4       37.73       30.22      0.71 o 
  -4   9   4      257.35      255.82      1.98 o 
  -3   9   4      227.59      224.56      1.66 o 
  -2   9   4       33.55       31.85      0.70 o 
  -1   9   4     1290.79     1316.39      7.77 o 
   0   9   4       33.56       35.05      0.85 o 
   1   9   4     1518.36     1490.05     10.27 o 
   2   9   4       57.20       62.10      0.76 o 
   3   9   4       32.86       42.28      0.77 o 
   4   9   4       33.96       31.31      0.81 o 
   5   9   4       52.35       53.90      0.97 o 
   6   9   4        6.81        4.72      0.54 o 
   7   9   4       39.78       41.10      1.43 o 
   8   9   4       96.62      101.65      2.12 o 
   9   9   4       17.08       15.53      2.78 o 
  10   9   4        0.41        0.90      1.09 o 
  11   9   4       10.56       12.01      1.27 o 
  12   9   4       26.04       26.38      1.72 o 
 -14  10   4        8.89        6.28      1.40 o 
 -13  10   4       63.93       73.40      2.30 o 
 -12  10   4       86.73      102.11      3.61 o 
 -11  10   4       10.28       11.87      1.18 o 
 -10  10   4        6.04        4.18      1.23 o 
  -9  10   4       83.19       82.32      1.89 o 
  -8  10   4        8.69        6.52      0.83 o 
  -7  10   4        0.36        0.08      0.54 o 
  -6  10   4      127.66      107.49      2.00 o 
  -5  10   4      194.52      212.05      1.76 o 
  -4  10   4       97.32       97.19      1.09 o 
  -3  10   4       60.06       53.99      0.84 o 
  -2  10   4      456.18      477.81      3.30 o 
  -1  10   4      287.42      267.54      2.73 o 
   0  10   4        3.82        7.09      0.60 o 
   1  10   4       33.12       20.00      0.93 o 
   2  10   4       56.29       54.25      1.07 o 
   3  10   4      515.41      508.27      5.95 o 
   4  10   4      110.30      106.32      2.22 o 
   5  10   4       20.10       16.79      1.66 o 
   6  10   4       86.91       86.17      1.20 o 
   7  10   4      148.71      139.13      2.14 o 
   8  10   4        7.05        5.77      0.87 o 
   9  10   4       56.56       53.63      1.72 o 
  10  10   4        0.28       -0.99      0.99 o 
  11  10   4        0.43        0.32      1.07 o 
 -13  11   4        6.43        3.35      1.29 o 
 -12  11   4        2.30        2.09      1.16 o 
 -11  11   4        0.67        0.43      1.05 o 
 -10  11   4        6.45        7.05      1.05 o 
  -9  11   4        2.85        1.29      0.91 o 
  -8  11   4       93.81       76.36      2.26 o 
  -7  11   4       93.74       65.25      1.65 o 
  -6  11   4       68.82       49.88      1.29 o 
  -5  11   4       11.38        6.35      0.63 o 
  -4  11   4      201.84      182.61      1.60 o 
  -3  11   4       20.75       14.85      0.65 o 
  -2  11   4       39.07       29.43      0.77 o 
  -1  11   4      564.71      512.65      5.16 o 
   0  11   4      360.63      352.71      4.38 o 
   1  11   4      312.88      304.24      2.53 o 
   2  11   4       38.13       32.56      0.76 o 
   3  11   4       11.71       12.29      1.07 o 
   4  11   4      105.59       87.73      2.13 o 
   5  11   4      244.67      223.98      3.47 o 
   6  11   4       13.82       15.62      1.49 o 
   7  11   4        8.07        8.06      1.56 o 
   8  11   4       21.72       15.45      1.13 o 
   9  11   4       34.32       39.77      1.70 o 
  10  11   4       44.61       45.71      2.64 o 
  11  11   4        9.99        9.75      1.75 o 
 -13  12   4      129.45      146.69      3.58 o 
 -12  12   4        5.89        6.01      2.57 o 
 -11  12   4      215.51      225.11      3.85 o 
 -10  12   4       62.61       68.31      1.94 o 
  -9  12   4       12.49       11.99      1.07 o 
  -8  12   4       32.99       28.28      1.43 o 
  -7  12   4        1.97        2.07      0.82 o 
  -6  12   4       61.00       55.04      1.51 o 
  -5  12   4        5.89        5.10      0.84 o 
  -4  12   4      215.30      226.35      2.68 o 
  -3  12   4       86.54       81.99      1.47 o 
  -2  12   4      999.66      968.27      6.33 o 
  -1  12   4      488.98      485.00      4.17 o 
   0  12   4     3339.10     3263.86     26.18 o 
   1  12   4     1539.30     1514.02     11.58 o 
   2  12   4      100.38       92.74      1.85 o 
   3  12   4      129.84      112.44      2.52 o 
   4  12   4       16.97       15.89      1.49 o 
   5  12   4        0.27       -1.23      1.23 o 
   6  12   4       54.26       42.21      2.34 o 
   7  12   4       80.35       80.18      2.86 o 
   8  12   4       26.46       19.89      1.82 o 
   9  12   4       38.32       54.99      2.79 o 
  10  12   4       19.19       17.41      1.95 o 
 -12  13   4        4.42       10.17      2.02 o 
 -11  13   4        0.06        1.49      1.25 o 
 -10  13   4       52.04       59.78      2.24 o 
  -9  13   4       73.11       67.12      2.11 o 
  -8  13   4       19.34       13.37      1.22 o 
  -7  13   4       75.59       76.61      2.85 o 
  -6  13   4      112.21       76.20      2.03 o 
  -5  13   4       63.73       54.52      2.57 o 
  -4  13   4      544.34      531.51      6.82 o 
  -3  13   4        0.98        0.70      0.97 o 
  -2  13   4      296.85      281.08      4.03 o 
  -1  13   4      137.11      143.63      3.40 o 
   0  13   4      437.16      448.36      5.83 o 
   1  13   4      163.99      192.59      3.13 o 
   2  13   4       45.83       40.66      2.08 o 
   3  13   4       13.51        9.76      1.43 o 
   4  13   4        6.79        5.76      1.30 o 
   5  13   4      163.82      168.56      3.51 o 
   6  13   4       81.42       70.73      2.59 o 
   7  13   4      177.70      167.44      3.70 o 
   8  13   4        0.43       -0.55      2.21 o 
   9  13   4        0.32        1.29      2.21 o 
 -11  14   4       15.15       10.67      2.57 o 
 -10  14   4       59.28       63.75      2.11 o 
  -9  14   4       61.85       61.17      2.11 o 
  -8  14   4       25.49       21.77      1.54 o 
  -7  14   4        2.47        2.63      1.05 o 
  -6  14   4       30.42       29.07      2.67 o 
  -5  14   4        0.49        1.20      1.02 o 
  -4  14   4        4.86        0.98      1.75 o 
  -3  14   4        1.22        1.00      0.77 o 
  -2  14   4       67.89       62.50      1.88 o 
  -1  14   4       28.49       25.98      1.56 o 
   0  14   4       29.22       23.69      1.93 o 
   1  14   4      199.39      188.91      4.78 o 
   2  14   4       94.15       88.08      3.49 o 
   3  14   4      142.45      141.41      4.60 o 
   4  14   4        6.28        3.68      2.02 o 
   5  14   4       81.56       84.96      3.86 o 
   6  14   4       38.57       42.66      3.49 o 
   7  14   4        0.74       -1.10      2.21 o 
   8  14   4       31.08       30.89      3.31 o 
   9  14   4       41.71       51.49      3.68 o 
 -10  15   4       13.70       18.02      2.76 o 
  -9  15   4       34.89       46.34      3.68 o 
  -8  15   4       53.84       61.95      2.00 o 
  -7  15   4       86.66       95.90      2.34 o 
  -6  15   4        5.23        3.53      1.05 o 
  -5  15   4        1.31        0.34      1.02 o 
  -4  15   4       42.05       32.00      1.72 o 
  -3  15   4        1.75        0.80      0.77 o 
  -2  15   4       41.33       47.12      1.75 o 
  -1  15   4       46.96       46.03      1.75 o 
   0  15   4        0.14        0.96      0.92 o 
   1  15   4       43.28       40.93      1.53 o 
   2  15   4       46.24       40.64      2.94 o 
   3  15   4       11.03        8.28      2.02 o 
   4  15   4       54.79       71.35      3.68 o 
   5  15   4       57.60       61.05      3.68 o 
   6  15   4       26.96       33.84      3.49 o 
   7  15   4        5.17        1.84      2.39 o 
   8  15   4        7.31        7.72      2.57 o 
  -9  16   4       89.92      117.69      4.78 o 
  -8  16   4       42.72       49.65      3.49 o 
  -7  16   4       23.84       17.84      2.39 o 
  -6  16   4        1.09        1.38      1.05 o 
  -5  16   4       46.04       45.76      1.90 o 
  -4  16   4        3.73        1.56      1.10 o 
  -3  16   4      217.42      221.71      2.90 o 
  -2  16   4       33.97       40.16      2.48 o 
  -1  16   4        1.01        2.18      0.97 o 
   0  16   4       49.16       60.47      1.90 o 
   1  16   4      134.13      139.15      2.42 o 
   2  16   4       54.15       68.22      3.31 o 
   3  16   4        2.02        4.97      2.02 o 
   4  16   4        3.45       -0.92      2.02 o 
   5  16   4        2.13        1.10      2.21 o 
   6  16   4        1.80        3.13      2.21 o 
  -7  17   4        3.05        2.57      2.02 o 
  -6  17   4       11.09       17.84      2.21 o 
  -5  17   4       10.15        8.47      1.19 o 
  -4  17   4       53.15       50.32      2.30 o 
  -3  17   4      128.65      149.62      2.37 o 
  -2  17   4        6.28       13.56      1.75 o 
  -1  17   4       16.36       21.35      4.32 o 
   0  17   4       45.95       50.96      1.77 o 
   1  17   4       41.88       51.49      3.31 o 
   2  17   4        0.14        0.92      1.84 o 
   3  17   4       12.15       12.32      2.21 o 
   4  17   4       18.52       17.65      2.39 o 
   5  17   4        7.05        5.88      2.21 o 
  -5  18   4        4.54        6.62      2.02 o 
  -4  18   4        6.53        6.27      1.15 o 
  -3  18   4        1.28        2.02      1.47 o 
  -2  18   4       34.10       39.32      2.01 o 
  -1  18   4        5.50        7.78      1.23 o 
   0  18   4       62.14       77.23      3.49 o 
   1  18   4        4.17        1.84      2.02 o 
   2  18   4       25.62       24.46      2.57 o 
 -17   1   5       13.24       15.98      2.01 o 
 -16   1   5       11.62       10.41      1.88 o 
 -15   1   5       56.04       62.29      2.18 o 
 -14   1   5       58.07       54.67      1.76 o 
 -13   1   5      565.99      493.76      6.27 o 
 -12   1   5       24.76       20.56      1.20 o 
 -11   1   5       36.62       32.30      1.29 o 
 -10   1   5       77.00       79.71      1.56 o 
  -9   1   5        0.72       -0.58      0.58 o 
  -8   1   5       59.70       58.83      1.08 o 
  -7   1   5       82.57      137.75      1.42 o 
  -6   1   5     3603.32     3791.42     21.84 o 
  -5   1   5      437.63      409.83      2.60 o 
  -4   1   5      495.35      464.26      2.86 o 
  -3   1   5      670.76      710.85      4.20 o 
  -2   1   5      641.56      588.65      3.20 o 
  -1   1   5     1424.75     1522.39      8.31 o 
   0   1   5     2808.37     2699.72     15.82 o 
   1   1   5       62.34       53.19      0.65 o 
   2   1   5     4466.74     4645.68     26.06 o 
   3   1   5      236.92      256.28      1.70 o 
   4   1   5     1000.49      957.65      6.25 o 
   5   1   5       71.13       67.40      1.24 o 
   6   1   5       27.08       25.30      0.81 o 
   7   1   5      182.67      173.15      2.55 o 
   8   1   5       71.00       71.00      1.37 o 
   9   1   5       10.55        8.62      0.80 o 
  10   1   5        3.51        2.87      0.78 o 
  11   1   5        1.26       -0.05      1.01 o 
  12   1   5        0.93        3.59      1.56 o 
  13   1   5        1.08        1.46      1.62 o 
 -16   2   5       44.14       45.02      2.53 o 
 -15   2   5       14.84       14.13      1.77 o 
 -14   2   5       30.77       31.91      2.06 o 
 -13   2   5        3.28        2.12      0.96 o 
 -12   2   5        8.72        0.64      0.85 o 
 -11   2   5        1.88       -0.11      0.78 o 
 -10   2   5       55.98       56.46      1.38 o 
  -9   2   5        5.17        1.90      0.59 o 
  -8   2   5      117.58      104.70      1.36 o 
  -7   2   5        0.12        0.44      0.49 o 
  -6   2   5     1889.58     2069.17     11.80 o 
  -5   2   5     1191.72     1226.54      7.37 o 
  -4   2   5       84.14       74.72      0.72 o 
  -3   2   5      941.71      869.57      4.63 o 
  -2   2   5      850.19      815.71      4.58 o 
  -1   2   5     1995.07     2107.35     11.31 o 
   0   2   5     3995.18     4037.21     21.84 o 
   1   2   5     2513.15     2798.42     15.84 o 
   2   2   5     1066.60     1056.46      5.61 o 
   3   2   5       27.92       28.54      1.07 o 
   4   2   5       19.67       24.17      1.01 o 
   5   2   5      276.19      280.75      2.36 o 
   6   2   5       73.30       92.33      1.21 o 
   7   2   5       73.66       82.54      1.25 o 
   8   2   5       18.12       14.43      0.75 o 
   9   2   5        4.49        4.09      0.75 o 
  10   2   5       15.38       13.20      1.05 o 
  11   2   5       30.83       27.80      1.53 o 
  12   2   5       30.41       33.04      2.34 o 
  13   2   5        0.35       -0.31      1.54 o 
 -16   3   5        1.00        2.22      1.44 o 
 -15   3   5        1.49        2.01      1.24 o 
 -14   3   5        2.85        1.06      1.19 o 
 -13   3   5        0.31       -0.87      0.87 o 
 -12   3   5      275.74      262.09      2.91 o 
 -11   3   5      157.40      127.50      2.71 o 
 -10   3   5       10.27       11.35      1.18 o 
  -9   3   5      109.63      111.55      1.47 o 
  -8   3   5      873.79      853.17      6.19 o 
  -7   3   5       73.82       78.77      1.05 o 
  -6   3   5       13.29       13.01      0.52 o 
  -5   3   5      206.96      214.45      1.49 o 
  -4   3   5     2113.15     2140.40     16.97 o 
  -3   3   5       38.03       38.56      0.56 o 
  -2   3   5     1410.59     1392.20      7.51 o 
  -1   3   5      779.44      753.96      4.29 o 
   0   3   5     1131.68     1154.90      6.25 o 
   1   3   5     6591.46     6596.71     36.57 o 
   2   3   5     1005.95     1006.14      5.65 o 
   3   3   5       17.26       10.11      0.60 o 
   4   3   5        0.41       -0.37      0.37 o 
   5   3   5        0.22       -0.34      0.42 o 
   6   3   5       26.90       37.31      0.89 o 
   7   3   5       39.33       36.70      0.98 o 
   8   3   5       11.94       11.42      0.76 o 
   9   3   5        4.23        4.88      0.73 o 
  10   3   5       23.10       23.35      1.91 o 
  11   3   5       10.27        7.50      1.15 o 
  12   3   5       12.62        9.71      1.75 o 
  13   3   5        0.37       -0.15      1.54 o 
 -16   4   5       43.95       47.35      2.58 o 
 -15   4   5       86.69       94.17      2.57 o 
 -14   4   5        0.02       -1.30      1.30 o 
 -13   4   5       30.57       26.23      1.68 o 
 -12   4   5       27.35       19.03      1.01 o 
 -11   4   5       67.12       61.83      2.01 o 
 -10   4   5      276.96      278.89      2.65 o 
  -9   4   5      151.84      152.48      1.76 o 
  -8   4   5      138.42      114.29      1.38 o 
  -7   4   5       88.15       60.27      0.97 o 
  -6   4   5        0.12        1.08      0.41 o 
  -5   4   5      451.74      414.74      2.78 o 
  -4   4   5      206.04      257.29      1.60 o 
  -3   4   5      786.15      881.12      4.80 o 
  -2   4   5      763.01      791.20      4.24 o 
  -1   4   5       99.12      122.31      1.74 o 
   0   4   5     1507.30     1632.28      9.35 o 
   1   4   5      852.69      892.72      5.03 o 
   2   4   5        7.04        5.67      0.36 o 
   3   4   5      946.60      993.76      6.69 o 
   4   4   5       11.45        9.39      0.82 o 
   5   4   5        4.24        2.47      0.44 o 
   6   4   5      148.08      150.61      1.58 o 
   7   4   5       38.72       40.84      1.00 o 
   8   4   5       80.69       87.59      1.48 o 
   9   4   5       28.49       35.18      2.76 o 
  10   4   5      485.90      523.46      5.52 o 
  11   4   5       27.33       20.77      1.32 o 
  12   4   5        1.84        1.25      1.29 o 
  13   4   5        0.02       -1.54      1.62 o 
 -16   5   5       71.49       93.97      2.73 o 
 -15   5   5       29.37       35.12      1.94 o 
 -14   5   5       43.70       37.24      1.91 o 
 -13   5   5        3.32        0.93      1.16 o 
 -12   5   5       14.49       13.44      1.30 o 
 -11   5   5      242.24      253.63      2.79 o 
 -10   5   5     1266.26     1268.21     11.21 o 
  -9   5   5     1879.61     1756.50     12.26 o 
  -8   5   5       37.27       34.31      0.93 o 
  -7   5   5        0.48        0.99      0.46 o 
  -6   5   5      181.79      216.15      1.76 o 
  -5   5   5        0.02        0.12      0.36 o 
  -4   5   5       11.11       13.16      0.80 o 
  -3   5   5        0.40        3.12      0.58 o 
  -2   5   5      438.41      442.31      2.50 o 
  -1   5   5      453.32      524.27      3.07 o 
   0   5   5       40.92       29.61      0.52 o 
   1   5   5      602.40      611.48      3.53 o 
   2   5   5     1043.88     1054.28      6.27 o 
   3   5   5       86.34       78.23      0.86 o 
   4   5   5      423.20      461.82      3.49 o 
   5   5   5      217.55      222.12      1.96 o 
   6   5   5      122.57      134.14      1.31 o 
   7   5   5      268.91      279.82      3.19 o 
   8   5   5        1.89        4.09      0.86 o 
   9   5   5      344.40      345.91      3.99 o 
  10   5   5       36.08       46.34      1.80 o 
  11   5   5      120.25      112.00      2.33 o 
  12   5   5        2.23        0.30      1.30 o 
  13   5   5        0.21       -1.59      1.59 o 
 -16   6   5       86.98      101.57      2.83 o 
 -15   6   5        8.05        8.32      1.46 o 
 -14   6   5        5.43        4.66      1.32 o 
 -13   6   5       91.51       82.00      2.18 o 
 -12   6   5       81.79       73.29      2.07 o 
 -11   6   5      143.24      129.60      1.93 o 
 -10   6   5      707.64      679.09      5.82 o 
  -9   6   5       72.18       72.15      2.06 o 
  -8   6   5       48.01       37.63      1.01 o 
  -7   6   5       26.07       17.73      0.71 o 
  -6   6   5       17.52       19.90      0.70 o 
  -5   6   5       12.26       14.45      0.55 o 
  -4   6   5      145.96      165.84      1.36 o 
  -3   6   5       68.53      106.88      2.28 o 
  -2   6   5     1640.31     1632.11      9.63 o 
  -1   6   5      565.52      555.63      3.44 o 
   0   6   5      288.21      307.63      2.12 o 
   1   6   5      150.73      172.36      1.39 o 
   2   6   5       28.54       42.05      0.66 o 
   3   6   5      395.22      397.00      3.00 o 
   4   6   5       55.27       58.33      0.83 o 
   5   6   5      106.57      112.50      1.27 o 
   6   6   5      110.46      128.21      1.43 o 
   7   6   5      215.48      221.72      2.77 o 
   8   6   5      117.60      123.00      3.56 o 
   9   6   5        4.31        6.80      2.21 o 
  10   6   5       15.57       10.47      1.75 o 
  11   6   5       77.79       95.87      2.85 o 
  12   6   5        5.47        4.56      1.40 o 
 -15   7   5      134.83      160.21      3.20 o 
 -14   7   5       27.82       29.96      1.97 o 
 -13   7   5      164.30      173.84      3.31 o 
 -12   7   5       24.00       22.87      1.71 o 
 -11   7   5      312.25      301.80      3.65 o 
 -10   7   5      402.06      408.41      3.85 o 
  -9   7   5     1186.47     1079.70      7.80 o 
  -8   7   5      430.14      422.79      3.41 o 
  -7   7   5       22.15       21.37      0.81 o 
  -6   7   5        6.35        8.26      0.47 o 
  -5   7   5      121.49      111.93      1.11 o 
  -4   7   5      270.78      267.03      2.06 o 
  -3   7   5      774.09      799.85      4.88 o 
  -2   7   5       54.71       50.31      0.70 o 
  -1   7   5       82.15      103.03      0.95 o 
   0   7   5      292.20      303.35      2.26 o 
   1   7   5      159.22      129.26      1.11 o 
   2   7   5      299.30      289.72      2.35 o 
   3   7   5       66.39       67.45      1.05 o 
   4   7   5       46.83       49.32      0.95 o 
   5   7   5       73.17       73.44      1.63 o 
   6   7   5       33.88       36.70      1.40 o 
   7   7   5      395.49      389.52      4.15 o 
   8   7   5       66.58       70.04      1.76 o 
   9   7   5       19.49       28.34      1.57 o 
  10   7   5       94.30      102.60      2.27 o 
  11   7   5        9.81        5.59      1.32 o 
  12   7   5        7.98        7.28      1.43 o 
 -15   8   5       88.35      102.08      2.74 o 
 -14   8   5        0.51       -0.33      1.27 o 
 -13   8   5       23.74       26.34      1.59 o 
 -12   8   5       68.91       71.49      2.29 o 
 -11   8   5        9.34        8.45      1.16 o 
 -10   8   5       72.93       71.97      1.72 o 
  -9   8   5      725.39      719.55      7.30 o 
  -8   8   5      255.07      244.36      2.26 o 
  -7   8   5      499.69      481.19      3.74 o 
  -6   8   5      118.70      110.89      1.18 o 
  -5   8   5       85.00       81.17      1.03 o 
  -4   8   5      229.89      249.56      2.33 o 
  -3   8   5        1.29        9.79      0.41 o 
  -2   8   5        2.55        4.53      0.40 o 
  -1   8   5       62.99       62.32      0.76 o 
   0   8   5       24.09       21.11      0.58 o 
   1   8   5       96.09       77.27      1.03 o 
   2   8   5      522.91      497.79      3.74 o 
   3   8   5      780.43      821.89      6.50 o 
   4   8   5       93.10      102.47      1.32 o 
   5   8   5       72.46       72.45      1.20 o 
   6   8   5       32.28       27.98      1.36 o 
   7   8   5        0.12        3.23      0.96 o 
   8   8   5       58.72       58.86      2.46 o 
   9   8   5        5.06        7.38      1.03 o 
  10   8   5      215.58      223.81      3.46 o 
  11   8   5        1.71       -0.58      1.22 o 
  12   8   5       12.97       15.88      1.47 o 
 -15   9   5        0.42        1.38      1.40 o 
 -14   9   5        0.30       -0.59      1.32 o 
 -13   9   5       10.39       11.35      1.35 o 
 -12   9   5       22.02       21.33      1.35 o 
 -11   9   5      112.82      108.94      2.34 o 
 -10   9   5       55.17       40.49      1.69 o 
  -9   9   5        6.74        4.41      0.88 o 
  -8   9   5     1522.97     1453.38     14.61 o 
  -7   9   5      172.72      147.48      1.83 o 
  -6   9   5      679.97      720.77      4.88 o 
  -5   9   5       24.81       27.24      0.79 o 
  -4   9   5      839.95      904.02      5.94 o 
  -3   9   5     1502.90     1478.94      8.79 o 
  -2   9   5      558.12      567.81      3.87 o 
  -1   9   5        5.58        6.30      0.52 o 
   0   9   5       29.88       32.63      1.03 o 
   1   9   5      145.32      133.43      1.41 o 
   2   9   5       10.54        8.24      0.56 o 
   3   9   5       18.40       15.55      0.80 o 
   4   9   5       22.53       20.92      0.93 o 
   5   9   5      286.20      287.23      2.69 o 
   6   9   5        3.18        4.54      0.84 o 
   7   9   5      262.09      249.36      3.30 o 
   8   9   5       88.13       85.68      1.98 o 
   9   9   5        1.68        1.28      1.05 o 
  10   9   5        0.05        0.69      1.09 o 
  11   9   5       16.43       11.38      1.36 o 
 -14  10   5       11.85       11.99      1.40 o 
 -13  10   5        1.32        1.25      1.24 o 
 -12  10   5       66.99       76.87      2.14 o 
 -11  10   5        2.02        2.43      1.07 o 
 -10  10   5        6.78        7.05      1.27 o 
  -9  10   5        0.98        1.98      0.88 o 
  -8  10   5       15.81       10.42      0.91 o 
  -7  10   5      403.00      358.84      3.84 o 
  -6  10   5      361.18      364.09      2.76 o 
  -5  10   5       72.74       87.68      1.16 o 
  -4  10   5      517.54      510.76      3.57 o 
  -3  10   5        0.78        0.57      0.39 o 
  -2  10   5      108.88      104.11      1.22 o 
  -1  10   5      595.86      562.95      7.50 o 
   0  10   5     1364.07     1339.43      9.87 o 
   1  10   5      222.14      220.38      1.99 o 
   2  10   5        1.08       -0.08      0.54 o 
   3  10   5      247.61      253.80      2.38 o 
   4  10   5       64.07       61.50      1.22 o 
   5  10   5       41.42       41.47      1.00 o 
   6  10   5       70.99       59.41      1.38 o 
   7  10   5      186.68      178.96      3.94 o 
   8  10   5        1.53        2.72      1.18 o 
   9  10   5       21.41       17.43      1.37 o 
  10  10   5       10.45        6.87      1.14 o 
  11  10   5        0.00       -0.87      1.11 o 
 -13  11   5      112.91      144.36      2.89 o 
 -12  11   5       24.13       26.03      1.63 o 
 -11  11   5        0.59        1.27      1.11 o 
 -10  11   5        1.10        0.72      1.03 o 
  -9  11   5       43.36       38.93      1.54 o 
  -8  11   5        0.01        0.57      0.91 o 
  -7  11   5      200.32      195.51      2.73 o 
  -6  11   5      416.55      378.81      4.31 o 
  -5  11   5       75.79       61.31      1.36 o 
  -4  11   5      416.22      411.92      3.01 o 
  -3  11   5       96.68       97.36      1.16 o 
  -2  11   5      132.42      147.03      1.40 o 
  -1  11   5      179.45      185.85      4.18 o 
   0  11   5     1082.44     1094.27      8.19 o 
   1  11   5      313.97      302.01      2.58 o 
   2  11   5       18.89       16.70      0.71 o 
   3  11   5      161.61      144.31      1.92 o 
   4  11   5      135.96      129.35      2.56 o 
   5  11   5       14.95        8.01      1.13 o 
   6  11   5       13.14       12.26      1.56 o 
   7  11   5      136.42      135.11      2.22 o 
   8  11   5       66.28       63.57      2.09 o 
   9  11   5       35.45       40.07      2.66 o 
  10  11   5        0.83        0.17      1.68 o 
 -13  12   5        0.01        2.35      1.53 o 
 -12  12   5       27.32       37.17      2.34 o 
 -11  12   5        7.37        9.09      1.36 o 
 -10  12   5        4.67        5.55      1.14 o 
  -9  12   5       25.78       20.49      2.62 o 
  -8  12   5       27.35       23.29      1.46 o 
  -7  12   5      147.26      126.70      2.19 o 
  -6  12   5      231.36      194.61      2.72 o 
  -5  12   5      210.06      180.35      2.50 o 
  -4  12   5        2.58        5.39      0.81 o 
  -3  12   5      533.28      566.93      5.34 o 
  -2  12   5        1.15        1.59      1.01 o 
  -1  12   5      936.07      951.50      8.60 o 
   0  12   5       95.56       94.64      4.99 o 
   1  12   5      292.45      261.17      2.56 o 
   2  12   5     1400.91     1404.06     10.81 o 
   3  12   5      488.38      529.60      6.76 o 
   4  12   5       55.75       42.14      2.30 o 
   5  12   5       48.92       43.09      2.20 o 
   6  12   5       17.57       12.16      1.56 o 
   7  12   5       28.64       28.61      3.40 o 
   8  12   5        2.30        1.43      1.56 o 
   9  12   5       13.74       13.89      1.82 o 
  10  12   5        3.96        3.98      1.75 o 
 -12  13   5        2.32        0.73      1.39 o 
 -11  13   5        2.82        2.50      1.32 o 
 -10  13   5       12.19       10.88      1.36 o 
  -9  13   5        0.48       -0.52      1.19 o 
  -8  13   5       48.53       37.61      1.86 o 
  -7  13   5        0.39        0.24      1.20 o 
  -6  13   5       66.41       62.61      1.99 o 
  -5  13   5       16.50       12.96      1.15 o 
  -4  13   5       57.76       64.85      2.01 o 
  -3  13   5       52.70       49.72      1.41 o 
  -2  13   5       58.81       65.98      1.95 o 
  -1  13   5      198.06      190.38      3.11 o 
   0  13   5       11.55       12.12      2.21 o 
   1  13   5       21.03       23.58      3.03 o 
   2  13   5      234.08      238.91      4.09 o 
   3  13   5       31.88       24.22      1.77 o 
   4  13   5        4.73        4.60      1.43 o 
   5  13   5        0.01        0.28      1.30 o 
   6  13   5       36.29       31.54      2.40 o 
   7  13   5        1.77        2.57      2.02 o 
   8  13   5        5.00        4.05      2.39 o 
   9  13   5        0.35       -1.84      2.39 o 
 -11  14   5        4.94        5.38      1.36 o 
 -10  14   5       12.51       12.20      1.36 o 
  -9  14   5        8.16        6.82      1.22 o 
  -8  14   5       20.51       20.30      1.62 o 
  -7  14   5       65.36       66.16      2.03 o 
  -6  14   5        3.09        2.16      1.05 o 
  -5  14   5      212.68      201.91      3.43 o 
  -4  14   5        0.54        1.72      1.10 o 
  -3  14   5      134.09      133.33      2.16 o 
  -2  14   5       36.61       36.57      1.69 o 
  -1  14   5       40.96       40.78      1.75 o 
   0  14   5      266.94      259.16      3.93 o 
   1  14   5      130.50      135.99      3.95 o 
   2  14   5       15.38        8.28      2.02 o 
   3  14   5      170.84      167.34      4.78 o 
   4  14   5        0.08       -0.55      1.84 o 
   5  14   5      126.44      132.22      4.78 o 
   6  14   5       57.31       41.01      3.68 o 
   7  14   5       25.50       33.84      3.68 o 
   8  14   5       46.04       48.00      3.68 o 
 -10  15   5       68.27       70.43      4.23 o 
  -9  15   5       37.33       36.83      2.07 o 
  -8  15   5        0.59       -0.40      1.56 o 
  -7  15   5        0.52        0.14      1.29 o 
  -6  15   5        2.38        0.78      1.29 o 
  -5  15   5        0.04       -1.02      1.02 o 
  -4  15   5       30.62       27.95      1.75 o 
  -3  15   5       13.29       13.36      0.94 o 
  -2  15   5        1.00        1.84      1.04 o 
  -1  15   5       20.03       13.93      1.15 o 
   0  15   5        1.00        0.51      0.92 o 
   1  15   5        3.44        2.62      0.83 o 
   2  15   5        8.03        6.25      1.84 o 
   3  15   5        1.52       -0.18      1.84 o 
   4  15   5       84.29       80.36      3.86 o 
   5  15   5        5.24        1.84      2.21 o 
   6  15   5       54.33       49.28      3.86 o 
   7  15   5        5.45        3.49      2.39 o 
  -9  16   5       86.98      107.21      4.60 o 
  -8  16   5       11.39       11.40      2.39 o 
  -7  16   5        0.49       -0.35      1.15 o 
  -6  16   5       61.16       61.93      3.40 o 
  -5  16   5        0.10       -1.10      1.10 o 
  -4  16   5      105.16      116.52      3.68 o 
  -3  16   5       98.27      103.02      1.97 o 
  -2  16   5        0.61        1.29      1.10 o 
  -1  16   5        2.09        1.77      0.97 o 
   0  16   5        3.50        2.24      0.92 o 
   1  16   5        4.72        5.70      2.02 o 
   2  16   5       51.50       49.65      3.49 o 
   3  16   5       80.53       83.85      4.05 o 
   4  16   5       39.66       34.94      3.31 o 
   5  16   5        2.94        2.39      2.21 o 
   6  16   5       45.63       51.86      3.86 o 
  -7  17   5       11.80       18.39      2.39 o 
  -6  17   5        1.11       -0.49      1.15 o 
  -5  17   5        0.34       -1.10      1.10 o 
  -4  17   5       10.82        9.56      1.28 o 
  -3  17   5        0.54        1.27      0.92 o 
  -2  17   5        2.78        3.78      1.10 o 
  -1  17   5       13.51       15.16      3.95 o 
   0  17   5        1.72        1.10      1.66 o 
   1  17   5        1.36        2.57      1.84 o 
   2  17   5       57.83       62.89      3.49 o 
   3  17   5        3.72        4.60      2.02 o 
   4  17   5        9.83       13.98      2.39 o 
  -5  18   5        0.82        0.92      2.02 o 
  -4  18   5       42.09       41.94      2.12 o 
  -3  18   5       57.02       70.48      2.85 o 
  -2  18   5       11.51        9.31      1.09 o 
  -1  18   5       16.72       19.49      2.21 o 
   0  18   5       34.31       42.85      3.13 o 
   1  18   5       31.91       37.33      3.13 o 
 -17   0   6        0.20       -0.18      2.57 o 
 -16   0   6       27.40       15.08      2.39 o 
 -15   0   6        0.02       -1.17      1.49 o 
 -14   0   6       18.50       22.71      1.75 o 
 -13   0   6      522.10      432.09      6.44 o 
 -12   0   6       14.90       23.62      1.94 o 
 -11   0   6      341.12      341.61      5.13 o 
 -10   0   6      251.65      246.73      5.88 o 
  -9   0   6      591.51      662.89      8.39 o 
  -8   0   6        3.92        3.69      0.91 o 
  -7   0   6      254.10      253.58     11.62 o 
  -6   0   6     2639.74     2854.85     34.69 o 
  -5   0   6      442.24      545.13      4.78 o 
  -4   0   6     1875.10     1995.09     16.25 o 
  -3   0   6      469.28      392.70      3.52 o 
  -2   0   6      188.29      188.01      1.74 o 
  -1   0   6      307.62      375.11      3.36 o 
   0   0   6     2605.46     2506.57     18.49 o 
   1   0   6     2412.38     2574.23     21.03 o 
   2   0   6       31.02       31.91      2.05 o 
   3   0   6      239.23      193.28      2.44 o 
   4   0   6       32.68       33.22      1.56 o 
   5   0   6     1061.89     1080.28     10.51 o 
   6   0   6     1781.93     1825.06     17.34 o 
   7   0   6      740.78      770.46     15.26 o 
   8   0   6      331.37      338.55      5.07 o 
   9   0   6       39.74       41.89      2.01 o 
  10   0   6      102.75      103.95      3.35 o 
  11   0   6       63.37       64.91      3.68 o 
  12   0   6      151.49      156.67      5.33 o 
  13   0   6      149.35      165.69      5.70 o 
 -17   1   6       37.01       40.97      3.31 o 
 -16   1   6        0.17       -0.44      1.54 o 
 -15   1   6       16.88       12.61      1.34 o 
 -14   1   6       78.23       67.42      1.81 o 
 -13   1   6        2.19        1.24      1.09 o 
 -12   1   6      640.88      544.95      5.26 o 
 -11   1   6      260.17      226.78      2.76 o 
 -10   1   6      548.14      549.79      5.15 o 
  -9   1   6       34.17       36.89      1.12 o 
  -8   1   6       56.18       58.32      1.08 o 
  -7   1   6     1233.71     1296.24      9.62 o 
  -6   1   6       44.97       34.92      0.78 o 
  -5   1   6     1958.81     2021.93     11.53 o 
  -4   1   6       12.67       15.72      0.53 o 
  -3   1   6       12.26        8.08      0.36 o 
  -2   1   6       45.23       40.59      0.53 o 
  -1   1   6      892.39      937.47      5.17 o 
   0   1   6        0.67        2.42      0.53 o 
   1   1   6     1152.70     1142.96      6.27 o 
   2   1   6      366.50      370.22      2.66 o 
   3   1   6        6.21        0.75      0.70 o 
   4   1   6       93.04       89.51      1.06 o 
   5   1   6        0.46       -0.35      0.43 o 
   6   1   6       16.93       18.92      0.84 o 
   7   1   6       62.25       63.80      1.18 o 
   8   1   6        6.53        6.02      0.73 o 
   9   1   6        4.82        4.31      0.78 o 
  10   1   6        3.31        2.34      0.96 o 
  11   1   6        0.92        0.42      1.49 o 
  12   1   6        4.24        5.18      1.62 o 
  13   1   6        1.87        1.67      2.11 o 
 -17   2   6       38.65       49.10      3.59 o 
 -16   2   6        1.70        0.83      1.69 o 
 -15   2   6        0.33        0.77      1.20 o 
 -14   2   6        3.51        1.73      1.20 o 
 -13   2   6        1.79        0.81      0.96 o 
 -12   2   6        4.19        2.67      1.43 o 
 -11   2   6       73.73       74.60      1.78 o 
 -10   2   6      730.26      682.90      6.18 o 
  -9   2   6       92.48       99.18      1.49 o 
  -8   2   6       26.59       30.78      0.95 o 
  -7   2   6        8.27        7.96      0.55 o 
  -6   2   6     2814.84     2861.99     17.56 o 
  -5   2   6       28.06       43.85      1.04 o 
  -4   2   6      810.39      870.86      4.95 o 
  -3   2   6        0.52        0.95      0.26 o 
  -2   2   6      138.54      113.13      0.92 o 
  -1   2   6      735.27      726.88      3.75 o 
   0   2   6     1368.71     1388.51      7.46 o 
   1   2   6     1258.34     1187.46      6.87 o 
   2   2   6      589.41      620.56      4.04 o 
   3   2   6     1463.05     1462.72      9.31 o 
   4   2   6      102.02      121.58      1.35 o 
   5   2   6       15.38       17.49      0.74 o 
   6   2   6      137.56      136.45      1.56 o 
   7   2   6       24.93       27.21      0.98 o 
   8   2   6        0.05       -0.67      0.67 o 
   9   2   6       27.84       28.88      1.43 o 
  10   2   6        0.08       -0.94      0.94 o 
  11   2   6        8.86        4.74      1.56 o 
  12   2   6        6.76        5.17      1.62 o 
  13   2   6       18.31       17.48      2.01 o 
 -16   3   6        0.23       -0.96      1.31 o 
 -15   3   6        0.71       -0.04      1.24 o 
 -14   3   6       86.28       85.65      2.40 o 
 -13   3   6       97.86       89.32      1.96 o 
 -12   3   6        9.45        4.67      0.84 o 
 -11   3   6       42.05       38.27      1.49 o 
 -10   3   6        0.07        0.56      1.01 o 
  -9   3   6     1841.18     1827.47     12.71 o 
  -8   3   6      102.73      115.06      1.41 o 
  -7   3   6      189.16      201.91      1.89 o 
  -6   3   6      424.54      485.80      3.84 o 
  -5   3   6       26.74       17.88      0.66 o 
  -4   3   6     1282.65     1383.38      7.28 o 
  -3   3   6       13.68        9.48      0.36 o 
  -2   3   6      435.13      412.97      2.52 o 
  -1   3   6      104.49      101.31      0.86 o 
   0   3   6     3632.42     3601.54     18.51 o 
   1   3   6      568.96      595.01      3.50 o 
   2   3   6       59.13       49.97      1.36 o 
   3   3   6      748.04      819.54      5.82 o 
   4   3   6        3.50        3.02      0.44 o 
   5   3   6        1.81        1.87      0.47 o 
   6   3   6       81.33       74.36      1.17 o 
   7   3   6       12.84       11.59      0.66 o 
   8   3   6       64.98       60.73      1.36 o 
   9   3   6       56.08       56.69      1.69 o 
  10   3   6       44.21       45.00      1.89 o 
  11   3   6        0.06       -0.50      1.16 o 
  12   3   6       10.39        5.46      1.68 o 
  13   3   6       12.18        8.65      1.81 o 
 -16   4   6        0.67       -0.02      1.45 o 
 -15   4   6       60.25       76.29      2.46 o 
 -14   4   6        0.02       -0.24      1.13 o 
 -13   4   6        6.36        2.66      1.20 o 
 -12   4   6        0.27       -0.75      0.75 o 
 -11   4   6        0.00       -0.76      0.76 o 
 -10   4   6      507.48      488.83      4.16 o 
  -9   4   6       58.95       60.95      2.41 o 
  -8   4   6      188.14      206.08      1.97 o 
  -7   4   6       48.70       45.36      0.89 o 
  -6   4   6        0.75        6.76      0.48 o 
  -5   4   6     1001.97     1106.87      8.90 o 
  -4   4   6       72.15       89.39      1.01 o 
  -3   4   6        6.67        3.96      0.31 o 
  -2   4   6      101.40       86.15      0.78 o 
  -1   4   6     1299.74     1259.73      7.02 o 
   0   4   6      551.33      566.96      3.15 o 
   1   4   6     1233.77     1264.27      7.50 o 
   2   4   6      100.88      110.11      1.08 o 
   3   4   6     2896.30     2998.01     22.55 o 
   4   4   6        1.04        2.94      0.42 o 
   5   4   6       41.73       33.44      0.87 o 
   6   4   6        5.50        5.20      0.56 o 
   7   4   6        6.64        4.41      0.66 o 
   8   4   6       65.74       69.66      1.66 o 
   9   4   6      219.34      221.72      3.01 o 
  10   4   6      393.55      377.82      4.38 o 
  11   4   6       85.54       81.88      2.42 o 
  12   4   6       25.00       20.54      2.57 o 
 -16   5   6        5.64        4.64      1.52 o 
 -15   5   6        4.20        3.01      1.37 o 
 -14   5   6       31.40       28.58      1.81 o 
 -13   5   6       21.74       17.89      1.34 o 
 -12   5   6        0.01       -1.07      1.07 o 
 -11   5   6      167.17      160.89      2.26 o 
 -10   5   6      845.85      826.24      6.26 o 
  -9   5   6        5.58        2.22      0.90 o 
  -8   5   6      573.04      513.15      4.01 o 
  -7   5   6     2010.61     1985.45     13.64 o 
  -6   5   6      236.86      227.69      1.87 o 
  -5   5   6      328.25      349.91      2.65 o 
  -4   5   6      188.53      196.60      1.56 o 
  -3   5   6     1087.52     1068.32      6.88 o 
  -2   5   6      116.40      118.36      0.99 o 
  -1   5   6      183.05      192.12      1.45 o 
   0   5   6       28.68       35.33      0.77 o 
   1   5   6        0.58        2.63      0.49 o 
   2   5   6     1102.82     1114.87      7.13 o 
   3   5   6      125.43      137.56      1.39 o 
   4   5   6       35.75       32.48      1.04 o 
   5   5   6       81.05       83.56      1.18 o 
   6   5   6       66.78       67.95      1.01 o 
   7   5   6       77.50       85.58      1.26 o 
   8   5   6      371.21      372.40      4.09 o 
   9   5   6        1.95        7.47      1.18 o 
  10   5   6       41.61       44.90      2.83 o 
  11   5   6        1.85        3.35      1.29 o 
  12   5   6       63.36       63.40      2.42 o 
 -16   6   6        0.04       -0.16      1.54 o 
 -15   6   6       61.80       75.19      2.50 o 
 -14   6   6        0.16       -1.24      1.24 o 
 -13   6   6        3.87        2.61      1.18 o 
 -12   6   6      127.05      109.24      2.42 o 
 -11   6   6       39.74       45.30      1.41 o 
 -10   6   6     2463.29     2402.24     18.38 o 
  -9   6   6     4131.74     4064.47     27.61 o 
  -8   6   6       62.94       55.43      1.09 o 
  -7   6   6       89.12       87.06      1.20 o 
  -6   6   6      168.43      165.40      1.53 o 
  -5   6   6        0.40        0.81      0.39 o 
  -4   6   6       67.24       71.20      0.90 o 
  -3   6   6     1436.04     1509.06      8.94 o 
  -2   6   6     2263.10     2421.80     15.35 o 
  -1   6   6      112.64      118.54      1.07 o 
   0   6   6     1491.72     1598.16      9.79 o 
   1   6   6       39.80       46.06      0.69 o 
   2   6   6     2038.79     2137.22     13.39 o 
   3   6   6       29.43       31.19      0.74 o 
   4   6   6      298.94      307.73      2.64 o 
   5   6   6       69.41       64.01      1.29 o 
   6   6   6       16.82       15.07      0.78 o 
   7   6   6       46.03       45.76      1.47 o 
   8   6   6       18.91       21.74      2.76 o 
   9   6   6     1504.87     1585.27     15.91 o 
  10   6   6       66.15       66.91      1.97 o 
  11   6   6      295.51      292.65      5.96 o 
  12   6   6      120.45      131.94      2.97 o 
 -15   7   6       36.71       44.10      2.18 o 
 -14   7   6      158.45      187.45      3.32 o 
 -13   7   6        0.22       -0.44      1.19 o 
 -12   7   6       41.48       42.95      2.03 o 
 -11   7   6        4.03        2.22      1.01 o 
 -10   7   6      278.70      252.47      2.72 o 
  -9   7   6      331.01      307.63      3.99 o 
  -8   7   6      465.27      435.08      3.52 o 
  -7   7   6      273.59      275.72      2.52 o 
  -6   7   6       20.03       16.93      0.69 o 
  -5   7   6       60.73       58.41      0.87 o 
  -4   7   6      127.70      125.79      1.25 o 
  -3   7   6     1338.57     1369.15      8.15 o 
  -2   7   6      211.61      224.33      1.80 o 
  -1   7   6      247.48      231.23      1.85 o 
   0   7   6       49.84       53.80      0.73 o 
   1   7   6        1.61        2.17      0.28 o 
   2   7   6       17.23       11.45      0.67 o 
   3   7   6       60.23       62.08      0.96 o 
   4   7   6       31.93       38.09      0.82 o 
   5   7   6       65.68       58.04      1.25 o 
   6   7   6       85.54       74.46      1.78 o 
   7   7   6        3.86        4.09      0.95 o 
   8   7   6       50.34       55.13      1.92 o 
   9   7   6       15.27       31.03      1.87 o 
  10   7   6      113.14      121.33      2.70 o 
  11   7   6       22.87       27.94      2.52 o 
  12   7   6        1.05        2.10      1.40 o 
 -15   8   6        4.14        6.97      1.57 o 
 -14   8   6        0.20        0.69      1.27 o 
 -13   8   6       76.96       84.99      2.30 o 
 -12   8   6       10.33        7.49      1.19 o 
 -11   8   6       22.13       27.62      1.65 o 
 -10   8   6      130.23      125.52      2.16 o 
  -9   8   6      286.65      277.28      2.93 o 
  -8   8   6      335.41      331.57      3.13 o 
  -7   8   6      512.87      482.45      3.79 o 
  -6   8   6      309.96      275.39      2.13 o 
  -5   8   6       13.18       19.57      0.74 o 
  -4   8   6        4.90        4.23      0.45 o 
  -3   8   6      127.96      114.24      1.11 o 
  -2   8   6       67.37       60.37      0.88 o 
  -1   8   6      298.15      260.80      2.02 o 
   0   8   6        0.02        0.07      0.31 o 
   1   8   6        7.33        6.78      0.56 o 
   2   8   6      117.66      121.22      1.46 o 
   3   8   6       74.53       74.62      1.21 o 
   4   8   6       98.01       90.78      1.32 o 
   5   8   6      176.71      166.52      2.01 o 
   6   8   6       37.16       35.06      1.40 o 
   7   8   6      502.36      512.21      5.71 o 
   8   8   6       14.53       19.26      1.37 o 
   9   8   6       15.32       11.50      1.27 o 
  10   8   6      328.10      340.35      5.34 o 
  11   8   6        9.93       10.99      1.40 o 
 -15   9   6       11.52       13.48      1.60 o 
 -14   9   6       42.02       48.05      2.24 o 
 -13   9   6        0.00        0.08      1.19 o 
 -12   9   6       66.01       71.52      2.13 o 
 -11   9   6       33.27       37.21      1.73 o 
 -10   9   6      103.37      104.30      2.21 o 
  -9   9   6      943.50      965.56     15.24 o 
  -8   9   6       28.26       14.15      1.67 o 
  -7   9   6       30.02       31.86      1.78 o 
  -6   9   6        0.02       -0.52      0.52 o 
  -5   9   6        0.20        1.26      0.46 o 
  -4   9   6        1.09        1.15      0.46 o 
  -3   9   6      381.13      399.68      2.69 o 
  -2   9   6        1.09        1.44      0.46 o 
  -1   9   6        9.71        9.06      0.47 o 
   0   9   6      108.81      118.25      1.71 o 
   1   9   6      295.05      294.64      2.72 o 
   2   9   6       19.54       17.34      0.80 o 
   3   9   6      163.21      178.45      1.88 o 
   4   9   6       25.19       22.80      0.90 o 
   5   9   6       13.40       11.32      0.85 o 
   6   9   6       19.84       22.31      1.24 o 
   7   9   6        5.43        5.00      1.00 o 
   8   9   6       10.71       10.07      1.09 o 
   9   9   6       30.44       28.16      1.82 o 
  10   9   6       20.17       23.58      2.18 o 
  11   9   6        0.05       -0.70      1.16 o 
 -14  10   6        9.92        8.55      1.46 o 
 -13  10   6       20.06       28.16      1.81 o 
 -12  10   6        3.22        4.18      1.22 o 
 -11  10   6        1.61        0.63      1.08 o 
 -10  10   6      120.17      119.06      2.38 o 
  -9  10   6        6.00        4.96      0.90 o 
  -8  10   6      419.11      396.25      5.72 o 
  -7  10   6       46.90       45.91      1.99 o 
  -6  10   6     1020.93      895.53      6.00 o 
  -5  10   6        0.00       -0.23      0.50 o 
  -4  10   6        6.26        5.30      0.51 o 
  -3  10   6       23.31       22.97      0.73 o 
  -2  10   6       24.26       24.15      0.81 o 
  -1  10   6      603.44      624.68      4.26 o 
   0  10   6     1377.96     1386.40     11.51 o 
   1  10   6       37.08       34.66      1.37 o 
   2  10   6       66.23       55.77      1.04 o 
   3  10   6       11.71        8.04      0.63 o 
   4  10   6       17.44       16.94      0.99 o 
   5  10   6      266.68      248.76      2.95 o 
   6  10   6        0.00       -0.84      0.84 o 
   7  10   6       76.89       79.43      1.89 o 
   8  10   6      237.78      240.06      3.38 o 
   9  10   6      101.38      102.39      2.44 o 
  10  10   6        0.00        0.14      1.11 o 
 -14  11   6        4.89        3.31      2.76 o 
 -13  11   6        4.08        4.43      1.38 o 
 -12  11   6        5.17        5.33      1.24 o 
 -11  11   6        3.50        1.73      1.11 o 
 -10  11   6       79.16       67.07      1.97 o 
  -9  11   6        4.68        5.09      0.97 o 
  -8  11   6      140.32      142.96      2.38 o 
  -7  11   6       45.40       42.21      1.71 o 
  -6  11   6      182.72      173.92      2.54 o 
  -5  11   6       40.36       31.52      1.55 o 
  -4  11   6      483.83      465.28      4.04 o 
  -3  11   6      406.78      404.07      2.80 o 
  -2  11   6       10.93        9.31      0.54 o 
  -1  11   6      176.39      195.77      2.17 o 
   0  11   6      150.58      141.72      3.08 o 
   1  11   6       26.16       18.81      1.48 o 
   2  11   6      233.81      225.78      2.25 o 
   3  11   6      655.95      655.98      6.23 o 
   4  11   6      697.64      701.40      6.63 o 
   5  11   6       18.94       20.41      1.06 o 
   6  11   6       30.17       31.89      1.41 o 
   7  11   6        0.45       -0.89      0.89 o 
   8  11   6       30.56       28.60      2.67 o 
   9  11   6        0.33        2.02      1.69 o 
  10  11   6        1.29        1.84      1.82 o 
 -13  12   6       79.46       95.69      3.05 o 
 -12  12   6       44.17       50.51      2.38 o 
 -11  12   6       22.89       21.62      2.85 o 
 -10  12   6       42.27       38.53      3.95 o 
  -9  12   6       19.80       22.30      1.68 o 
  -8  12   6       24.76       19.30      1.84 o 
  -7  12   6       88.82       83.64      1.89 o 
  -6  12   6      591.31      525.19      6.95 o 
  -5  12   6       15.43       20.03      1.62 o 
  -4  12   6      201.65      194.13      3.31 o 
  -3  12   6      217.52      214.58      2.63 o 
  -2  12   6      304.29      281.79      3.12 o 
  -1  12   6      322.44      322.14      3.49 o 
   0  12   6       43.92       49.74      1.41 o 
   1  12   6      348.22      359.70      3.79 o 
   2  12   6      111.84       90.80      2.23 o 
   3  12   6        9.69        5.47      1.20 o 
   4  12   6        0.27       -1.30      1.30 o 
   5  12   6        3.30        2.85      1.56 o 
   6  12   6      121.04      123.49      3.38 o 
   7  12   6        9.89        7.19      1.62 o 
   8  12   6        4.33        2.66      1.62 o 
   9  12   6       10.65       11.30      1.82 o 
 -12  13   6       91.63      114.71      3.09 o 
 -11  13   6       14.28       18.72      1.59 o 
 -10  13   6      136.93      138.27      3.14 o 
  -9  13   6        2.81        4.19      1.56 o 
  -8  13   6        3.73        2.66      1.15 o 
  -7  13   6       14.31        6.72      1.15 o 
  -6  13   6        0.02       -0.88      1.10 o 
  -5  13   6        6.78       -1.01      1.01 o 
  -4  13   6        2.38        0.64      1.04 o 
  -3  13   6       41.94       34.09      1.31 o 
  -2  13   6      155.00      165.93      4.69 o 
  -1  13   6      171.24      171.55      3.31 o 
   0  13   6      406.21      405.81      5.50 o 
   1  13   6      344.09      308.24     12.60 o 
   2  13   6      100.59      105.42      4.87 o 
   3  13   6       18.55       12.15      1.56 o 
   4  13   6       27.52       23.36      1.81 o 
   5  13   6        0.27        1.47      2.02 o 
   6  13   6       30.83       29.42      3.49 o 
   7  13   6        8.55        5.88      2.39 o 
   8  13   6        4.32        4.97      2.39 o 
 -11  14   6       15.95       31.12      2.30 o 
 -10  14   6       89.34      101.29      2.76 o 
  -9  14   6       57.66       46.74      2.16 o 
  -8  14   6       19.23       16.53      1.46 o 
  -7  14   6        4.75        5.79      1.15 o 
  -6  14   6      126.18      143.83      2.91 o 
  -5  14   6       45.68       40.79      1.86 o 
  -4  14   6        0.18       -0.92      1.47 o 
  -3  14   6       39.05       37.43      1.48 o 
  -2  14   6        7.92        6.78      1.10 o 
  -1  14   6        0.42        0.28      0.97 o 
   0  14   6        6.43        6.60      1.05 o 
   1  14   6       12.06       10.98      1.75 o 
   2  14   6        0.62       -1.29      1.84 o 
   3  14   6      100.21       97.65      4.05 o 
   4  14   6       89.19       84.04      4.05 o 
   5  14   6        3.70        3.13      2.21 o 
   6  14   6       32.13       41.01      3.68 o 
   7  14   6        5.05        5.33      2.39 o 
 -10  15   6      134.31      158.71      3.45 o 
  -9  15   6       30.59       34.02      2.39 o 
  -8  15   6        7.64        9.84      1.32 o 
  -7  15   6        8.37        7.04      1.32 o 
  -6  15   6        3.37        5.08      1.19 o 
  -5  15   6        8.19        9.14      1.23 o 
  -4  15   6        2.07        1.42      1.10 o 
  -3  15   6       11.84       10.79      1.16 o 
  -2  15   6        3.80        5.09      1.66 o 
  -1  15   6      101.37      104.49      4.32 o 
   0  15   6       17.67       11.67      1.09 o 
   1  15   6       67.07       81.52      2.94 o 
   2  15   6       51.72       52.41      3.31 o 
   3  15   6      165.76      169.73      5.15 o 
   4  15   6       43.23       50.39      3.68 o 
   5  15   6        5.20        3.86      2.21 o 
   6  15   6       14.72        9.75      2.57 o 
  -9  16   6       51.65       65.28      4.05 o 
  -8  16   6        5.89        7.61      1.32 o 
  -7  16   6        3.23        1.19      1.28 o 
  -6  16   6       27.22       35.07      1.94 o 
  -5  16   6        0.06       -0.53      1.15 o 
  -4  16   6        2.16        1.38      1.17 o 
  -3  16   6        1.48       -0.22      0.92 o 
  -2  16   6        7.47        7.40      1.17 o 
  -1  16   6        0.36        0.81      1.10 o 
   0  16   6       16.91       16.74      1.56 o 
   1  16   6       47.89       44.69      3.13 o 
   2  16   6        6.42       10.48      2.21 o 
   3  16   6       74.31       81.65      3.86 o 
   4  16   6        5.69        5.70      2.21 o 
   5  16   6        0.06        0.55      2.21 o 
  -7  17   6       82.34      101.16      2.65 o 
  -6  17   6        1.41       -1.20      1.20 o 
  -5  17   6        0.08       -0.67      1.23 o 
  -4  17   6        0.29        0.75      1.23 o 
  -3  17   6       22.57       27.06      1.63 o 
  -2  17   6      208.99      236.92      6.62 o 
  -1  17   6       66.92       79.82      2.76 o 
   0  17   6        6.69        5.33      2.02 o 
   1  17   6       33.93       38.80      3.31 o 
   2  17   6       30.22       34.76      3.49 o 
   3  17   6       22.11       23.35      2.57 o 
  -3  18   6       13.32       21.88      1.56 o 
  -2  18   6       74.52       78.10      1.94 o 
  -1  18   6        0.06       -0.18      1.84 o 
   0  18   6      172.70      188.86      5.33 o 
 -17   1   7        0.49       -0.09      1.69 o 
 -16   1   7        3.87        2.56      1.68 o 
 -15   1   7       16.65       16.12      1.49 o 
 -14   1   7       44.97       44.22      1.68 o 
 -13   1   7       45.14       42.60      1.78 o 
 -12   1   7       59.54       40.51      1.49 o 
 -11   1   7      102.94       88.95      1.72 o 
 -10   1   7       33.84       33.85      1.30 o 
  -9   1   7        9.76        9.70      0.78 o 
  -8   1   7      185.96      157.15      2.00 o 
  -7   1   7       13.36       13.76      0.74 o 
  -6   1   7     1998.60     2117.68     15.38 o 
  -5   1   7      245.72      239.72      1.88 o 
  -4   1   7      129.52      127.38      1.12 o 
  -3   1   7      157.11      191.30      1.30 o 
  -2   1   7     1219.85     1209.20      6.41 o 
  -1   1   7      668.79      666.46      4.05 o 
   0   1   7     1214.50     1239.39      6.81 o 
   1   1   7     8707.49     8912.53     54.78 o 
   2   1   7       13.87        1.07      1.32 o 
   3   1   7      170.90      166.74      1.57 o 
   4   1   7      297.92      292.78      2.49 o 
   5   1   7       36.43       38.33      0.97 o 
   6   1   7       13.26        9.04      0.64 o 
   7   1   7        9.35        9.60      0.73 o 
   8   1   7       50.34       46.05      1.29 o 
   9   1   7       91.60       95.55      1.95 o 
  10   1   7       90.37       99.18      3.05 o 
  11   1   7        0.94        0.34      1.49 o 
  12   1   7       28.44       32.90      2.53 o 
 -17   2   7       50.23       50.16      2.98 o 
 -16   2   7       52.71       67.79      2.32 o 
 -15   2   7       10.89       14.25      1.41 o 
 -14   2   7        1.65        1.93      1.03 o 
 -13   2   7       38.62       33.91      1.53 o 
 -12   2   7        0.05       -0.45      0.89 o 
 -11   2   7       95.08       87.37      1.75 o 
 -10   2   7       15.58       17.43      1.22 o 
  -9   2   7        1.80       -0.69      0.69 o 
  -8   2   7     1030.93     1060.83      8.06 o 
  -7   2   7      697.87      765.04      5.92 o 
  -6   2   7      143.37      144.56      1.53 o 
  -5   2   7     1133.97     1273.94      8.17 o 
  -4   2   7      261.68      273.50      1.72 o 
  -3   2   7        0.59        0.23      0.33 o 
  -2   2   7      111.84       83.90      0.88 o 
  -1   2   7     1359.20     1383.72      7.15 o 
   0   2   7     2465.85     2641.67     15.21 o 
   1   2   7      318.27      309.83      3.63 o 
   2   2   7       21.71       11.90      1.25 o 
   3   2   7        2.17        0.27      0.64 o 
   4   2   7      141.29      127.10      1.42 o 
   5   2   7      214.07      208.49      2.02 o 
   6   2   7       15.84       10.74      0.66 o 
   7   2   7        9.94        8.80      0.75 o 
   8   2   7        2.30        1.44      0.73 o 
   9   2   7      236.06      225.57      2.99 o 
  10   2   7       33.25       38.13      1.94 o 
  11   2   7        2.32        2.26      1.54 o 
  12   2   7        0.57        1.88      1.62 o 
 -16   3   7       27.27       35.10      2.10 o 
 -15   3   7        0.23       -0.94      1.31 o 
 -14   3   7      164.13      159.91      3.74 o 
 -13   3   7        5.38        1.29      0.94 o 
 -12   3   7        0.09       -0.94      0.94 o 
 -11   3   7       13.74        9.08      1.11 o 
 -10   3   7       66.36       45.46      2.03 o 
  -9   3   7     1319.02     1277.03     11.02 o 
  -8   3   7        2.93        6.92      0.61 o 
  -7   3   7      526.13      546.57      4.16 o 
  -6   3   7       25.79       30.28      0.75 o 
  -5   3   7      108.81      137.48      1.35 o 
  -4   3   7      819.60      864.85      6.73 o 
  -3   3   7      498.86      570.21      3.86 o 
  -2   3   7       93.71       70.88      0.78 o 
  -1   3   7     1642.03     1622.96      8.55 o 
   0   3   7     1120.74     1108.01      6.83 o 
   1   3   7      526.99      481.21      3.62 o 
   2   3   7        1.25       -0.69      0.69 o 
   3   3   7       49.54       53.57      1.36 o 
   4   3   7       11.60        9.91      0.51 o 
   5   3   7      136.17      148.19      1.60 o 
   6   3   7       95.23       88.38      1.29 o 
   7   3   7       60.09       58.28      1.60 o 
   8   3   7        9.50       11.71      0.98 o 
   9   3   7       94.92       97.67      2.04 o 
  10   3   7        9.46        9.95      1.33 o 
  11   3   7       10.85       12.45      1.81 o 
  12   3   7       10.61        7.87      1.81 o 
 -16   4   7        6.90        8.14      1.59 o 
 -15   4   7       36.44       47.46      2.09 o 
 -14   4   7       32.39       24.07      1.55 o 
 -13   4   7        8.66        8.12      1.27 o 
 -12   4   7       46.24       43.98      1.47 o 
 -11   4   7       20.63       18.74      2.22 o 
 -10   4   7      388.62      355.08      3.47 o 
  -9   4   7      217.11      204.93      2.56 o 
  -8   4   7      488.63      433.75      3.50 o 
  -7   4   7        0.86        3.71      0.55 o 
  -6   4   7       99.87      110.44      1.24 o 
  -5   4   7     2230.86     2240.89     20.86 o 
  -4   4   7      147.00      120.65      1.19 o 
  -3   4   7      323.16      286.64      2.06 o 
  -2   4   7      505.18      522.64      3.34 o 
  -1   4   7        1.20        1.37      0.59 o 
   0   4   7        1.59        1.02      0.33 o 
   1   4   7       48.04       39.37      0.79 o 
   2   4   7      166.02      174.87      1.93 o 
   3   4   7        1.02        0.95      0.65 o 
   4   4   7        2.25        1.34      0.55 o 
   5   4   7      216.38      240.72      2.01 o 
   6   4   7       91.85       87.40      1.39 o 
   7   4   7        0.26        0.49      0.78 o 
   8   4   7       23.51       22.29      1.27 o 
   9   4   7       18.19       18.00      1.67 o 
  10   4   7      175.42      183.33      3.21 o 
  11   4   7       37.26       34.11      2.05 o 
  12   4   7       11.38       10.13      1.86 o 
 -16   5   7       78.50       99.80      2.76 o 
 -15   5   7       40.15       37.19      2.96 o 
 -14   5   7        0.31       -1.18      1.18 o 
 -13   5   7       31.91       26.11      1.82 o 
 -12   5   7      104.97       98.45      1.96 o 
 -11   5   7      211.86      218.42      2.59 o 
 -10   5   7      731.74      697.01      7.80 o 
  -9   5   7      261.39      240.90      3.15 o 
  -8   5   7      459.93      444.70      3.59 o 
  -7   5   7        4.14        2.40      0.52 o 
  -6   5   7      151.55      153.53      1.47 o 
  -5   5   7       29.25       39.83      0.84 o 
  -4   5   7      481.95      520.44      3.50 o 
  -3   5   7     1560.87     1644.29     10.45 o 
  -2   5   7      433.09      460.94      3.02 o 
  -1   5   7      244.91      238.92      1.89 o 
   0   5   7     1024.05     1084.57      6.28 o 
   1   5   7       51.49       49.35      0.85 o 
   2   5   7      128.70      114.20      1.27 o 
   3   5   7       93.39      106.74      2.05 o 
   4   5   7      232.12      245.34      2.36 o 
   5   5   7        0.00       -0.54      0.54 o 
   6   5   7        4.69        3.97      0.64 o 
   7   5   7        3.63        3.15      0.82 o 
   8   5   7      146.68      151.33      2.41 o 
   9   5   7       89.22      102.95      2.48 o 
  10   5   7       89.83       97.11      2.44 o 
  11   5   7        1.70       -0.05      1.27 o 
  12   5   7        9.56        7.90      1.86 o 
 -16   6   7        0.54       -0.11      1.49 o 
 -15   6   7        1.82        0.07      1.71 o 
 -14   6   7        9.73        6.14      1.34 o 
 -13   6   7       12.25       11.79      1.40 o 
 -12   6   7        6.68        3.04      1.16 o 
 -11   6   7        1.86        1.31      0.81 o 
 -10   6   7       14.91       30.81      2.23 o 
  -9   6   7      645.16      635.28      6.03 o 
  -8   6   7      132.33      132.97      1.64 o 
  -7   6   7      213.78      230.52      2.17 o 
  -6   6   7       57.39       64.75      1.01 o 
  -5   6   7       32.19       33.48      0.76 o 
  -4   6   7      781.06      815.18      5.42 o 
  -3   6   7      584.28      566.69      3.90 o 
  -2   6   7       66.95       62.00      1.02 o 
  -1   6   7      130.30      130.93      1.25 o 
   0   6   7       95.58       84.62      0.89 o 
   1   6   7       10.79        7.13      0.45 o 
   2   6   7      350.61      363.07      2.89 o 
   3   6   7        0.55        0.80      0.45 o 
   4   6   7      223.11      217.93      2.13 o 
   5   6   7       22.94       23.13      0.91 o 
   6   6   7        0.24       -0.82      0.87 o 
   7   6   7        0.04       -0.99      1.11 o 
   8   6   7      102.94       99.82      2.05 o 
   9   6   7       62.45       77.86      3.06 o 
  10   6   7      133.98      140.36      2.88 o 
  11   6   7        3.63        4.74      1.40 o 
 -15   7   7        2.50        3.71      1.46 o 
 -14   7   7       12.94       17.30      1.51 o 
 -13   7   7        5.50        5.58      1.32 o 
 -12   7   7       95.49       98.12      2.29 o 
 -11   7   7        1.90        1.41      0.93 o 
 -10   7   7       46.94       57.99      1.54 o 
  -9   7   7      231.60      240.41      2.97 o 
  -8   7   7      147.82      133.71      3.65 o 
  -7   7   7      301.68      283.44      2.51 o 
  -6   7   7      458.73      483.14      3.48 o 
  -5   7   7        6.21        5.04      0.45 o 
  -4   7   7       13.56       22.73      0.75 o 
  -3   7   7      900.10      976.08      5.96 o 
  -2   7   7      102.26      112.00      1.21 o 
  -1   7   7       10.78       10.77      0.50 o 
   0   7   7       98.37       91.49      1.07 o 
   1   7   7        1.81        1.90      0.40 o 
   2   7   7       12.90       12.39      0.60 o 
   3   7   7      108.11      120.23      1.44 o 
   4   7   7      283.47      308.01      2.71 o 
   5   7   7      133.42      132.48      2.30 o 
   6   7   7       92.30      101.58      2.14 o 
   7   7   7       37.45       36.44      1.65 o 
   8   7   7       23.75       27.40      1.65 o 
   9   7   7      201.40      211.10      3.43 o 
  10   7   7       62.56       67.95      2.24 o 
  11   7   7        1.76        1.86      1.32 o 
 -15   8   7       57.09       65.46      4.38 o 
 -14   8   7       14.37       10.55      1.40 o 
 -13   8   7       20.57       18.49      1.43 o 
 -12   8   7        9.27        9.47      1.27 o 
 -11   8   7       72.55       76.16      2.03 o 
 -10   8   7       87.60       75.49      1.82 o 
  -9   8   7      926.24      871.19      7.29 o 
  -8   8   7       49.25       35.93      3.25 o 
  -7   8   7      360.94      378.05      3.23 o 
  -6   8   7        3.38        5.69      0.53 o 
  -5   8   7       16.84       15.41      0.63 o 
  -4   8   7        1.56        2.61      0.46 o 
  -3   8   7       69.06       65.37      0.91 o 
  -2   8   7      641.39      673.02      4.55 o 
  -1   8   7      479.79      475.76      3.36 o 
   0   8   7        0.54        0.52      0.39 o 
   1   8   7       10.74        5.66      0.51 o 
   2   8   7      187.60      192.21      1.92 o 
   3   8   7       44.17       44.96      1.28 o 
   4   8   7       44.87       41.96      1.34 o 
   5   8   7        0.07       -0.67      0.89 o 
   6   8   7       75.22       71.40      1.89 o 
   7   8   7       10.64        9.67      1.05 o 
   8   8   7       36.66       39.27      1.76 o 
   9   8   7        4.60        6.17      1.27 o 
  10   8   7        2.64        5.27      1.29 o 
  11   8   7        7.86        4.29      1.67 o 
 -15   9   7        3.80        3.32      1.99 o 
 -14   9   7        0.00        1.28      1.27 o 
 -13   9   7      126.69      152.81      2.99 o 
 -12   9   7       24.94       24.51      1.67 o 
 -11   9   7       14.07        9.79      1.22 o 
 -10   9   7       35.92       43.58      1.74 o 
  -9   9   7      140.92      136.09      2.24 o 
  -8   9   7       95.35       92.01      2.27 o 
  -7   9   7      157.34      135.82      1.82 o 
  -6   9   7        0.78       -0.50      0.50 o 
  -5   9   7        3.88        2.86      0.52 o 
  -4   9   7       17.29       12.44      0.56 o 
  -3   9   7       23.07       22.54      0.77 o 
  -2   9   7      358.49      382.35      2.82 o 
  -1   9   7        3.37        4.16      0.46 o 
   0   9   7     1936.19     1943.22     12.72 o 
   1   9   7       60.46       53.51      3.11 o 
   2   9   7        4.01        1.52      0.55 o 
   3   9   7        2.43        0.92      0.56 o 
   4   9   7        0.00       -0.72      0.72 o 
   5   9   7       22.56       17.58      1.16 o 
   6   9   7       24.28       18.73      1.27 o 
   7   9   7        0.25        1.22      0.96 o 
   8   9   7       39.24       42.90      1.81 o 
   9   9   7       19.41       22.98      1.59 o 
  10   9   7       13.73       14.59      1.32 o 
 -14  10   7        1.61       -0.31      1.32 o 
 -13  10   7      122.80      148.41      3.08 o 
 -12  10   7       18.40       16.28      1.38 o 
 -11  10   7       48.42       48.12      1.91 o 
 -10  10   7       53.54       56.35      1.92 o 
  -9  10   7       35.99       31.80      1.59 o 
  -8  10   7      155.85      144.28      2.44 o 
  -7  10   7      728.32      673.41      6.98 o 
  -6  10   7       37.94       48.88      1.24 o 
  -5  10   7      398.57      368.81      2.84 o 
  -4  10   7      134.64      138.67      1.48 o 
  -3  10   7      498.55      516.87      3.44 o 
  -2  10   7       38.65       40.20      1.00 o 
  -1  10   7      148.60      151.78      1.47 o 
   0  10   7      330.48      325.43      3.96 o 
   1  10   7       84.81       91.81      1.23 o 
   2  10   7      168.08      153.66      2.13 o 
   3  10   7       14.54       13.50      0.93 o 
   4  10   7        2.08        2.25      0.78 o 
   5  10   7      137.97      133.20      2.13 o 
   6  10   7        0.61       -0.89      0.96 o 
   7  10   7        6.06        4.12      0.99 o 
   8  10   7        0.68       -0.69      1.09 o 
   9  10   7       23.57       22.02      2.89 o 
  10  10   7        0.15        1.48      1.22 o 
 -13  11   7       13.33       18.63      3.13 o 
 -12  11   7       13.27       17.50      1.47 o 
 -11  11   7        2.45        4.14      1.19 o 
 -10  11   7      190.97      192.16      3.12 o 
  -9  11   7       64.28       63.80      1.93 o 
  -8  11   7      132.50      116.29      2.24 o 
  -7  11   7       15.07       12.31      1.08 o 
  -6  11   7        2.95        0.27      0.92 o 
  -5  11   7      138.49      123.34      1.96 o 
  -4  11   7      192.44      168.26      2.01 o 
  -3  11   7       30.20       25.88      0.96 o 
  -2  11   7        7.37        3.65      0.78 o 
  -1  11   7      314.10      322.37      3.51 o 
   0  11   7        1.91        1.32      0.74 o 
   1  11   7      496.09      514.35      5.11 o 
   2  11   7      100.73       90.56      1.68 o 
   3  11   7        0.01       -0.77      0.77 o 
   4  11   7        0.63       -0.57      0.76 o 
   5  11   7       15.83       14.56      1.08 o 
   6  11   7        0.14       -0.30      0.87 o 
   7  11   7       20.17       15.28      1.14 o 
   8  11   7        9.30        7.77      1.40 o 
   9  11   7       36.03       34.99      2.66 o 
 -13  12   7       89.60      115.14      5.24 o 
 -12  12   7       27.91       28.42      2.21 o 
 -11  12   7       49.28       46.25      3.03 o 
 -10  12   7       51.66       59.21      2.38 o 
  -9  12   7       15.77       18.57      1.56 o 
  -8  12   7        0.42        0.27      1.15 o 
  -7  12   7      178.29      170.60      3.17 o 
  -6  12   7       42.83       38.77      1.99 o 
  -5  12   7      440.10      386.60      7.63 o 
  -4  12   7       96.01       94.47      2.34 o 
  -3  12   7      334.75      326.91      3.59 o 
  -2  12   7      684.32      681.17      6.44 o 
  -1  12   7       29.13       27.45      2.18 o 
   0  12   7      850.10      847.40      7.32 o 
   1  12   7      151.84      158.97      2.29 o 
   2  12   7        0.00       -0.78      0.78 o 
   3  12   7      111.36       95.80      1.85 o 
   4  12   7        3.37        0.80      0.92 o 
   5  12   7       68.18       71.26      3.06 o 
   6  12   7       34.30       30.23      2.40 o 
   7  12   7        0.56        3.13      1.69 o 
   8  12   7       12.88       12.12      1.88 o 
 -12  13   7        0.00        0.29      1.50 o 
 -11  13   7      125.43      155.86      3.53 o 
 -10  13   7        1.89        3.91      1.56 o 
  -9  13   7       42.26       41.52      2.01 o 
  -8  13   7       10.26        8.99      1.28 o 
  -7  13   7       59.57       59.10      2.12 o 
  -6  13   7       96.36       91.44      2.47 o 
  -5  13   7        0.10       -1.10      1.10 o 
  -4  13   7       18.43       13.35      1.30 o 
  -3  13   7        0.69       -0.85      0.85 o 
  -2  13   7       88.12       96.77      2.27 o 
  -1  13   7       58.44       66.60      2.07 o 
   0  13   7      306.29      320.28      4.63 o 
   1  13   7      290.33      287.12      4.29 o 
   2  13   7       34.73       31.70      1.59 o 
   3  13   7        0.64       -1.47      1.93 o 
   4  13   7       12.66        7.91      2.21 o 
   5  13   7        5.34        5.70      2.02 o 
   6  13   7        4.35        5.70      2.39 o 
   7  13   7        3.20        4.60      2.21 o 
 -11  14   7       46.23       46.34      2.43 o 
 -10  14   7       19.50       19.61      1.72 o 
  -9  14   7        0.84        1.81      1.32 o 
  -8  14   7       17.85       21.41      1.93 o 
  -7  14   7       12.20       18.16      2.39 o 
  -6  14   7       25.53       22.01      2.11 o 
  -5  14   7       12.11        8.05      1.23 o 
  -4  14   7       29.03       25.86      1.82 o 
  -3  14   7       41.48       42.35      1.55 o 
  -2  14   7      192.28      207.81      3.50 o 
  -1  14   7       41.65       43.62      1.81 o 
   0  14   7      270.70      273.94      4.19 o 
   1  14   7        0.26        0.97      0.95 o 
   2  14   7       43.78       47.53      1.61 o 
   3  14   7      109.57      111.25      4.41 o 
   4  14   7       10.50        6.99      2.39 o 
   5  14   7       20.69       13.79      2.39 o 
   6  14   7       22.02       18.94      2.57 o 
 -10  15   7       12.58       13.06      2.11 o 
  -9  15   7        0.40        0.39      1.75 o 
  -8  15   7        0.26        0.06      1.29 o 
  -7  15   7        8.21        7.10      1.28 o 
  -6  15   7       81.77       72.60      2.40 o 
  -5  15   7        3.17        1.29      1.17 o 
  -4  15   7        1.60        2.43      1.23 o 
  -3  15   7       37.71       36.91      1.52 o 
  -2  15   7      107.40      113.33      2.59 o 
  -1  15   7        2.55        3.06      1.10 o 
   0  15   7       39.26       40.59      3.86 o 
   1  15   7      106.46      109.93      2.94 o 
   2  15   7        2.04        1.10      2.02 o 
   3  15   7        3.60       -0.92      2.21 o 
   4  15   7        2.67        0.74      2.21 o 
   5  15   7      103.88       96.54      4.60 o 
  -8  16   7        0.74        1.50      1.75 o 
  -7  16   7        0.01       -0.06      1.28 o 
  -6  16   7        0.00       -1.03      1.23 o 
  -5  16   7        0.19       -1.23      1.23 o 
  -4  16   7       51.41       54.75      2.14 o 
  -3  16   7        3.02        4.78      0.99 o 
  -2  16   7       84.95       95.37      2.46 o 
  -1  16   7        0.15       -0.33      1.02 o 
   0  16   7       40.52       51.58      3.40 o 
   1  16   7       21.17       14.34      2.39 o 
   2  16   7       10.34        9.01      2.21 o 
   3  16   7        2.00        1.29      2.21 o 
   4  16   7       13.24       10.11      2.57 o 
  -6  17   7        0.13        1.07      1.28 o 
  -5  17   7       42.44       42.15      2.94 o 
  -4  17   7       21.28       21.49      1.72 o 
  -3  17   7      135.30      158.34      4.20 o 
  -2  17   7      103.11      113.88      2.29 o 
  -1  17   7       15.82       22.52      1.81 o 
   0  17   7        0.26        1.47      1.84 o 
   1  17   7        4.31        3.13      2.21 o 
   2  17   7       20.25       15.45      2.39 o 
 -17   0   8        1.82        6.80      2.76 o 
 -16   0   8       23.09       33.47      3.68 o 
 -15   0   8       50.67       66.16      3.13 o 
 -14   0   8       89.14       83.44      2.73 o 
 -13   0   8      410.26      388.06      7.45 o 
 -12   0   8      345.37      300.47      7.36 o 
 -11   0   8       95.37       96.94      2.73 o 
 -10   0   8      274.53      271.52      4.35 o 
  -9   0   8      243.07      231.66      3.83 o 
  -8   0   8      456.24      463.31      6.24 o 
  -7   0   8     1105.81     1053.26     12.61 o 
  -6   0   8      271.45      281.93      4.09 o 
  -5   0   8      117.17      142.75      2.53 o 
  -4   0   8      495.96      493.68      5.13 o 
  -3   0   8      126.87      111.66      2.11 o 
  -2   0   8     3747.02     4075.86     44.99 o 
  -1   0   8     7963.36     8314.63     78.39 o 
   0   0   8     1241.50     1374.71     13.09 o 
   1   0   8     3584.47     3848.85     45.95 o 
   2   0   8     1901.80     1959.30     18.44 o 
   3   0   8      144.72      156.23      1.99 o 
   4   0   8       62.30       67.76      1.63 o 
   5   0   8      297.60      308.51      3.91 o 
   6   0   8      959.95      985.84     10.58 o 
   7   0   8        0.07        1.50      0.91 o 
   8   0   8      108.36      103.40      2.66 o 
   9   0   8        0.33        0.55      2.02 o 
  10   0   8        0.06       -0.55      2.02 o 
  11   0   8        1.29        5.33      2.39 o 
 -17   1   8       13.07       11.48      1.95 o 
 -16   1   8        0.33        0.57      1.68 o 
 -15   1   8       98.39      114.76      2.76 o 
 -14   1   8      131.11      133.13      2.89 o 
 -13   1   8       50.62       43.01      1.65 o 
 -12   1   8       43.84       48.08      1.55 o 
 -11   1   8       77.95       86.44      1.74 o 
 -10   1   8       32.34       33.99      1.27 o 
  -9   1   8       47.08       55.86      1.40 o 
  -8   1   8      357.13      355.79      3.59 o 
  -7   1   8      630.51      676.68      5.98 o 
  -6   1   8      416.94      456.19      4.25 o 
  -5   1   8        2.43        1.69      0.52 o 
  -4   1   8      531.73      576.38      3.94 o 
  -3   1   8      110.14      119.77      1.05 o 
  -2   1   8      655.80      671.89      4.19 o 
  -1   1   8     4656.32     4911.67     33.03 o 
   0   1   8     6403.04     6292.49     39.21 o 
   1   1   8     3855.00     3956.68     24.59 o 
   2   1   8      123.62      120.85      1.37 o 
   3   1   8       79.61       90.89      1.09 o 
   4   1   8        1.17       -0.48      0.48 o 
   5   1   8       20.31       15.67      0.82 o 
   6   1   8       37.07       36.99      1.16 o 
   7   1   8        0.31       -0.22      0.70 o 
   8   1   8       79.14       87.00      1.79 o 
   9   1   8       83.56       84.67      2.62 o 
  10   1   8        0.00        1.12      1.75 o 
  11   1   8       19.16       18.24      3.86 o 
 -17   2   8       19.49       27.51      2.27 o 
 -16   2   8       32.78       31.62      1.99 o 
 -15   2   8       35.56       44.58      2.18 o 
 -14   2   8       11.46       11.62      1.10 o 
 -13   2   8       43.39       32.66      1.58 o 
 -12   2   8       66.49       57.85      1.66 o 
 -11   2   8       55.74       61.85      1.59 o 
 -10   2   8       48.81       48.58      1.40 o 
  -9   2   8       10.01        8.82      0.85 o 
  -8   2   8       72.47       75.30      1.49 o 
  -7   2   8      354.94      363.29      3.29 o 
  -6   2   8      140.47      148.06      1.61 o 
  -5   2   8       12.82       15.52      1.32 o 
  -4   2   8      288.15      347.29      2.56 o 
  -3   2   8      316.14      332.03      2.46 o 
  -2   2   8     3161.55     3152.50     21.16 o 
  -1   2   8     2908.25     2994.53     20.03 o 
   0   2   8     1302.14     1247.17      8.46 o 
   1   2   8       47.89       43.91      2.18 o 
   2   2   8       15.43       12.78      0.67 o 
   3   2   8      174.34      199.26      1.86 o 
   4   2   8      241.09      233.21      2.00 o 
   5   2   8       80.31       82.50      1.29 o 
   6   2   8       67.17       69.75      1.37 o 
   7   2   8      114.02      110.61      1.74 o 
   8   2   8        2.61        1.19      1.05 o 
   9   2   8        0.01        0.56      1.09 o 
  10   2   8        0.15        0.31      1.49 o 
  11   2   8       21.13       18.64      1.88 o 
 -16   3   8        0.01       -1.37      1.37 o 
 -15   3   8        2.83        4.01      1.27 o 
 -14   3   8        0.17        0.69      1.20 o 
 -13   3   8        0.59        0.51      0.99 o 
 -12   3   8      274.15      269.36      3.63 o 
 -11   3   8        2.68        1.99      0.79 o 
 -10   3   8       39.30       35.16      2.58 o 
  -9   3   8      475.81      460.34      4.16 o 
  -8   3   8      354.09      332.65      3.15 o 
  -7   3   8       50.50       56.27      1.08 o 
  -6   3   8      238.71      225.38      2.18 o 
  -5   3   8     1262.01     1359.88      8.74 o 
  -4   3   8      126.67      113.10      1.30 o 
  -3   3   8      704.25      774.04      5.16 o 
  -2   3   8      735.93      693.96      4.92 o 
  -1   3   8     1361.68     1376.15      8.22 o 
   0   3   8     1084.40     1110.43      7.40 o 
   1   3   8      488.51      497.66      3.78 o 
   2   3   8      290.85      286.75      2.63 o 
   3   3   8      570.51      577.95      5.74 o 
   4   3   8       23.58       20.90      1.00 o 
   5   3   8       33.73       32.86      1.15 o 
   6   3   8       23.39       17.97      0.91 o 
   7   3   8       57.57       57.12      1.53 o 
   8   3   8      105.54      114.38      2.39 o 
   9   3   8        0.35        0.33      1.13 o 
  10   3   8       18.31       14.67      1.44 o 
  11   3   8       20.59       21.73      2.01 o 
 -16   4   8       84.44      111.71      2.89 o 
 -15   4   8       12.12        9.44      1.41 o 
 -14   4   8       16.77       17.52      1.41 o 
 -13   4   8        1.30        0.27      1.13 o 
 -12   4   8      632.92      594.38      7.40 o 
 -11   4   8        4.34        5.02      1.22 o 
 -10   4   8      809.11      775.73      6.53 o 
  -9   4   8     1532.31     1541.89     12.05 o 
  -8   4   8      248.97      252.97      2.37 o 
  -7   4   8        5.14        7.06      0.57 o 
  -6   4   8      149.79      175.32      1.79 o 
  -5   4   8       39.31       48.29      0.88 o 
  -4   4   8     2306.06     2468.14     15.54 o 
  -3   4   8      652.68      709.97      5.00 o 
  -2   4   8       86.12       83.33      0.93 o 
  -1   4   8       93.59       94.39      1.00 o 
   0   4   8       50.98       54.56      0.84 o 
   1   4   8      575.46      601.30      4.48 o 
   2   4   8     1012.80     1067.90      8.04 o 
   3   4   8      255.04      265.27      2.51 o 
   4   4   8        1.23       -0.36      0.59 o 
   5   4   8        0.04       -0.92      0.92 o 
   6   4   8        7.51        6.26      0.62 o 
   7   4   8       88.43       83.66      1.78 o 
   8   4   8        0.17       -0.21      1.07 o 
   9   4   8        2.04        1.57      1.23 o 
  10   4   8        0.24       -0.31      1.32 o 
  11   4   8        9.94        6.56      1.81 o 
 -16   5   8        6.64        7.35      1.65 o 
 -15   5   8       18.11       18.85      1.59 o 
 -14   5   8        4.16        2.83      1.24 o 
 -13   5   8        0.01       -0.26      1.16 o 
 -12   5   8       53.26       58.46      1.69 o 
 -11   5   8       92.92       85.90      1.67 o 
 -10   5   8      657.34      641.64      5.60 o 
  -9   5   8      120.73      118.97      4.20 o 
  -8   5   8       99.36       99.20      1.49 o 
  -7   5   8       17.80       15.20      0.71 o 
  -6   5   8      408.95      413.68      3.33 o 
  -5   5   8       55.40       64.49      1.00 o 
  -4   5   8     1472.55     1536.84     12.26 o 
  -3   5   8      656.18      676.38      4.61 o 
  -2   5   8       53.88       63.61      0.88 o 
  -1   5   8       56.63       56.37      0.95 o 
   0   5   8       47.98       45.89      0.82 o 
   1   5   8       63.70       76.63      1.10 o 
   2   5   8       22.28       22.81      0.81 o 
   3   5   8      256.95      266.77      2.50 o 
   4   5   8      110.97      110.68      1.50 o 
   5   5   8       19.41       17.81      1.03 o 
   6   5   8       15.73       12.83      1.05 o 
   7   5   8       15.29       13.16      1.01 o 
   8   5   8      109.71      114.82      2.53 o 
   9   5   8       66.69       83.07      2.36 o 
  10   5   8        5.14        3.53      1.35 o 
  11   5   8       25.75       22.62      1.99 o 
 -16   6   8       18.38       24.51      1.80 o 
 -15   6   8        4.95        3.63      1.40 o 
 -14   6   8        2.25        4.02      1.29 o 
 -13   6   8        7.44        6.25      1.30 o 
 -12   6   8       48.15       47.08      1.93 o 
 -11   6   8      769.27      737.39      6.35 o 
 -10   6   8      262.69      249.66      2.75 o 
  -9   6   8      558.47      555.36      4.46 o 
  -8   6   8       51.05       50.17      1.18 o 
  -7   6   8        1.27       -0.56      0.56 o 
  -6   6   8        5.95        4.92      0.50 o 
  -5   6   8        6.68        7.97      0.52 o 
  -4   6   8     1138.59     1212.39      9.37 o 
  -3   6   8      137.11      143.33      1.44 o 
  -2   6   8      830.45      836.71      5.21 o 
  -1   6   8      544.82      575.79      4.31 o 
   0   6   8      166.92      180.26      1.50 o 
   1   6   8      109.49      105.14      1.25 o 
   2   6   8      270.84      285.53      2.41 o 
   3   6   8      450.49      454.10      3.77 o 
   4   6   8      334.33      347.59      3.61 o 
   5   6   8      169.36      167.67      2.64 o 
   6   6   8       16.53       14.31      1.14 o 
   7   6   8        0.03       -0.14      1.02 o 
   8   6   8       65.77       70.14      2.16 o 
   9   6   8       14.22       23.81      1.71 o 
  10   6   8        9.14        8.87      1.38 o 
  11   6   8       14.30       12.96      1.56 o 
 -15   7   8      308.13      354.34      4.91 o 
 -14   7   8        8.47       10.28      1.43 o 
 -13   7   8       10.67        6.75      1.32 o 
 -12   7   8       56.32       61.09      2.07 o 
 -11   7   8        0.00       -0.41      1.09 o 
 -10   7   8        0.20        2.64      0.85 o 
  -9   7   8      101.01      101.27      2.82 o 
  -8   7   8      143.28      123.24      2.92 o 
  -7   7   8       45.43       34.78      1.06 o 
  -6   7   8       64.41       65.75      1.06 o 
  -5   7   8        1.08        0.82      0.47 o 
  -4   7   8      322.13      334.60      2.56 o 
  -3   7   8       51.02       60.29      0.90 o 
  -2   7   8      127.26      136.67      1.28 o 
  -1   7   8      181.77      191.74      1.82 o 
   0   7   8        0.33        0.06      0.41 o 
   1   7   8        7.61        7.37      0.53 o 
   2   7   8      102.52      105.29      1.28 o 
   3   7   8       15.62       19.29      0.88 o 
   4   7   8      103.75      110.31      2.08 o 
   5   7   8       53.56       61.80      1.84 o 
   6   7   8       18.00       14.05      1.16 o 
   7   7   8       26.03       33.40      1.68 o 
   8   7   8        4.91        5.98      1.22 o 
   9   7   8      199.62      208.06      3.46 o 
  10   7   8        2.42        3.31      1.38 o 
 -15   8   8        1.89        2.08      1.51 o 
 -14   8   8        0.48       -0.83      1.30 o 
 -13   8   8       40.37       46.34      2.16 o 
 -12   8   8       12.76       12.19      1.27 o 
 -11   8   8       10.93        8.54      1.22 o 
 -10   8   8        6.29        6.78      0.99 o 
  -9   8   8      145.99      155.92      2.82 o 
  -8   8   8        1.98       -0.26      0.80 o 
  -7   8   8       40.45       33.82      1.19 o 
  -6   8   8       94.40      104.99      1.41 o 
  -5   8   8       19.11       17.70      0.74 o 
  -4   8   8      123.90      121.28      1.66 o 
  -3   8   8      108.75      121.32      1.25 o 
  -2   8   8       15.59       17.99      0.70 o 
  -1   8   8        1.74        2.32      0.51 o 
   0   8   8        0.01       -0.13      0.40 o 
   1   8   8       49.83       47.24      0.93 o 
   2   8   8      346.52      335.84      2.77 o 
   3   8   8      406.10      401.75      4.18 o 
   4   8   8       10.23        6.50      1.00 o 
   5   8   8       81.96       82.58      1.92 o 
   6   8   8      146.43      149.80      2.59 o 
   7   8   8       47.30       46.72      1.92 o 
   8   8   8       19.04       18.24      1.31 o 
   9   8   8        1.41        2.85      1.22 o 
  10   8   8       21.93       26.23      1.76 o 
 -15   9   8       13.27       12.88      2.14 o 
 -14   9   8        0.24        0.58      1.35 o 
 -13   9   8       22.60       22.06      1.65 o 
 -12   9   8        0.25        2.79      1.19 o 
 -11   9   8       36.45       43.01      1.75 o 
 -10   9   8        1.52       -0.34      1.05 o 
  -9   9   8       65.04       60.78      2.02 o 
  -8   9   8        2.04        0.86      1.12 o 
  -7   9   8      473.38      415.57      4.09 o 
  -6   9   8       70.46       64.27      1.14 o 
  -5   9   8       21.48       30.03      0.93 o 
  -4   9   8      343.91      340.03      3.25 o 
  -3   9   8      420.65      424.75      3.01 o 
  -2   9   8      117.81      101.60      1.24 o 
  -1   9   8        2.45        2.33      0.54 o 
   0   9   8      117.87      130.60      1.32 o 
   1   9   8        7.05        5.05      0.48 o 
   2   9   8        8.33        7.20      0.90 o 
   3   9   8      125.47      122.40      2.01 o 
   4   9   8       61.30       63.35      1.60 o 
   5   9   8        1.55        0.28      0.91 o 
   6   9   8       19.28       18.93      1.32 o 
   7   9   8      118.27      120.62      2.51 o 
   8   9   8        0.00       -0.85      1.23 o 
   9   9   8        0.01        1.28      1.18 o 
 -14  10   8       10.01        6.42      1.43 o 
 -13  10   8      126.04      145.93      3.05 o 
 -12  10   8      198.63      234.77      3.60 o 
 -11  10   8       27.77       26.51      1.63 o 
 -10  10   8        1.74        3.82      1.16 o 
  -9  10   8      260.96      248.50      3.46 o 
  -8  10   8      477.19      470.49      9.52 o 
  -7  10   8        0.57        1.09      1.02 o 
  -6  10   8      524.34      504.75      4.45 o 
  -5  10   8      316.39      287.37      2.87 o 
  -4  10   8       95.78      101.46      1.54 o 
  -3  10   8     1514.49     1480.64      9.86 o 
  -2  10   8       60.00       57.85      1.22 o 
  -1  10   8       64.39       55.24      1.47 o 
   0  10   8      431.64      438.84      4.44 o 
   1  10   8      820.76      795.97      7.39 o 
   2  10   8       45.13       34.34      1.56 o 
   3  10   8        1.05       -0.35      0.78 o 
   4  10   8       10.86        7.41      0.86 o 
   5  10   8       19.86       18.75      1.29 o 
   6  10   8        9.22        8.60      1.07 o 
   7  10   8       81.65       78.36      2.03 o 
   8  10   8        0.49       -0.84      1.07 o 
   9  10   8       19.99       17.36      1.45 o 
 -13  11   8        2.00        3.13      2.21 o 
 -12  11   8        2.52        1.57      1.41 o 
 -11  11   8       96.88      110.21      2.96 o 
 -10  11   8      247.25      250.70      4.41 o 
  -9  11   8        5.17        5.90      1.08 o 
  -8  11   8       70.99       70.07      1.93 o 
  -7  11   8      223.75      244.41      3.36 o 
  -6  11   8      227.57      212.27      3.01 o 
  -5  11   8      583.62      555.33      7.98 o 
  -4  11   8      160.26      138.53      2.08 o 
  -3  11   8        5.41        5.95      0.77 o 
  -2  11   8       99.83       97.75      1.80 o 
  -1  11   8      123.52      119.58      2.00 o 
   0  11   8      258.83      255.08      2.85 o 
   1  11   8      177.34      161.48      3.45 o 
   2  11   8       36.61       26.04      1.33 o 
   3  11   8       19.12       13.11      0.98 o 
   4  11   8       30.23       24.61      1.26 o 
   5  11   8       29.31       24.09      2.30 o 
   6  11   8        2.88        1.70      1.01 o 
   7  11   8        0.00       -1.09      1.09 o 
   8  11   8        3.77        4.60      1.82 o 
 -13  12   8      104.00      133.42      6.16 o 
 -12  12   8       72.96       98.65      3.09 o 
 -11  12   8       55.28       56.98      2.51 o 
 -10  12   8       79.43       91.64      2.78 o 
  -9  12   8        9.79        5.80      1.36 o 
  -8  12   8      136.57      126.44      2.91 o 
  -7  12   8      126.13      119.19      2.85 o 
  -6  12   8      269.42      258.59      4.22 o 
  -5  12   8       33.20       29.41      1.88 o 
  -4  12   8        6.17        6.63      1.30 o 
  -3  12   8       43.68       44.47      1.45 o 
  -2  12   8       41.87       41.96      2.12 o 
  -1  12   8      592.21      601.30      5.85 o 
   0  12   8        0.05       -0.21      0.85 o 
   1  12   8      502.16      512.25      4.82 o 
   2  12   8      239.50      243.71      3.00 o 
   3  12   8       12.32       12.57      1.01 o 
   4  12   8       40.62       39.71      1.51 o 
   5  12   8        7.72        7.34      1.01 o 
   6  12   8       36.32       30.92      2.38 o 
   7  12   8        0.00       -1.34      1.62 o 
 -12  13   8        8.06        8.18      1.72 o 
 -11  13   8        0.01       -0.45      1.41 o 
 -10  13   8        0.02       -1.36      1.36 o 
  -9  13   8       18.06       15.05      1.54 o 
  -8  13   8       12.79        9.03      1.36 o 
  -7  13   8       30.80       27.10      1.99 o 
  -6  13   8      149.26      130.76      2.92 o 
  -5  13   8       25.03       21.86      1.93 o 
  -4  13   8       98.37       83.13      2.34 o 
  -3  13   8       22.07       17.52      1.12 o 
  -2  13   8       81.33       75.33      2.20 o 
  -1  13   8        2.50        2.90      1.29 o 
   0  13   8      503.31      502.03      6.67 o 
   1  13   8       25.87       19.53      3.86 o 
   2  13   8       35.39       35.62      2.30 o 
   3  13   8       32.51       34.12      2.39 o 
   4  13   8        3.50        0.55      2.21 o 
   5  13   8       53.34       49.10      3.86 o 
   6  13   8        3.86       -0.18      2.21 o 
   7  13   8       22.18       19.31      2.94 o 
 -11  14   8        1.03       -1.11      1.46 o 
 -10  14   8      114.21      141.43      5.42 o 
  -9  14   8      145.59      147.45      3.22 o 
  -8  14   8        0.02        0.19      1.23 o 
  -7  14   8       30.05       33.62      2.01 o 
  -6  14   8        0.53        0.83      1.17 o 
  -5  14   8       40.80       36.75      3.03 o 
  -4  14   8       18.08       26.45      3.49 o 
  -3  14   8        1.69        1.27      0.92 o 
  -2  14   8        0.08        0.08      1.10 o 
  -1  14   8        8.36        3.80      1.15 o 
   0  14   8        4.77        6.02      1.19 o 
   1  14   8       56.01       60.69      2.11 o 
   2  14   8        0.70       -0.32      2.02 o 
   3  14   8       91.84       89.74      4.23 o 
   4  14   8        2.83        0.74      2.21 o 
   5  14   8       43.58       47.26      3.86 o 
  -9  15   8       39.12       50.26      2.94 o 
  -8  15   8       32.09       33.09      2.07 o 
  -7  15   8       11.00       14.69      1.49 o 
  -6  15   8       13.36        9.19      1.36 o 
  -5  15   8        0.81       -1.66      1.66 o 
  -4  15   8        8.78        8.89      1.30 o 
  -3  15   8       44.72       47.16      2.75 o 
  -2  15   8       97.21      102.97      2.16 o 
  -1  15   8      146.39      145.31      5.06 o 
   0  15   8        2.52        3.49      1.09 o 
   1  15   8      147.26      139.76      4.78 o 
   2  15   8        0.02       -2.02      2.02 o 
   3  15   8        3.82        3.31      2.21 o 
   4  15   8      117.75      135.34      4.97 o 
  -8  16   8       23.72       30.60      2.20 o 
  -7  16   8        0.00        0.56      1.28 o 
  -6  16   8       16.88       19.20      1.49 o 
  -5  16   8        0.05       -1.08      1.38 o 
  -4  16   8        0.20        0.59      1.23 o 
  -3  16   8        9.14        8.86      1.13 o 
  -2  16   8       17.53       19.60      1.22 o 
  -1  16   8       57.91       77.11      2.30 o 
   0  16   8       35.67       32.92      3.13 o 
   1  16   8        9.16        3.31      2.21 o 
   2  16   8       20.77       28.14      3.31 o 
   3  16   8       62.61       77.42      4.23 o 
  -5  17   8        9.58        9.84      1.43 o 
  -4  17   8        0.05        0.18      1.47 o 
  -3  17   8       30.45       32.61      2.14 o 
  -2  17   8        2.92        2.92      1.08 o 
  -1  17   8        2.10        1.10      2.02 o 
   0  17   8       45.78       63.44      3.86 o 
 -16   1   9       42.24       46.21      4.69 o 
 -15   1   9        0.80       -0.12      1.34 o 
 -14   1   9        9.11        9.28      1.12 o 
 -13   1   9      393.50      354.51      4.72 o 
 -12   1   9      290.09      239.77      4.33 o 
 -11   1   9       15.08       15.45      1.03 o 
 -10   1   9        0.03        0.37      0.83 o 
  -9   1   9       70.39       71.33      1.51 o 
  -8   1   9      105.41      105.62      1.70 o 
  -7   1   9      170.49      133.44      2.34 o 
  -6   1   9      766.47      778.81      6.80 o 
  -5   1   9      587.34      609.09      5.06 o 
  -4   1   9      510.15      535.43      4.48 o 
  -3   1   9       72.00       65.32      0.90 o 
  -2   1   9      291.66      332.95      2.94 o 
  -1   1   9     1083.44     1191.40      8.91 o 
   0   1   9      689.01      662.74      4.79 o 
   1   1   9      777.86      798.47      5.68 o 
   2   1   9      311.84      339.08      5.36 o 
   3   1   9       56.02       54.34      1.25 o 
   4   1   9       34.65       32.70      1.70 o 
   5   1   9        6.74        4.73      0.57 o 
   6   1   9      230.59      220.98      2.27 o 
   7   1   9       13.48       12.65      0.99 o 
   8   1   9       25.75       25.18      1.66 o 
   9   1   9        5.11        3.72      1.49 o 
  10   1   9        5.57        2.68      2.02 o 
  11   1   9        3.26        2.63      1.75 o 
 -16   2   9        0.02       -0.25      1.37 o 
 -15   2   9        5.90        5.55      1.41 o 
 -14   2   9       44.46       49.97      1.81 o 
 -13   2   9        2.52        3.15      0.99 o 
 -12   2   9       78.88       74.63      1.83 o 
 -11   2   9        5.06        2.63      0.89 o 
 -10   2   9       44.87       48.46      1.48 o 
  -9   2   9      129.71      125.75      1.77 o 
  -8   2   9       55.71       55.23      1.26 o 
  -7   2   9       77.50       76.23      1.36 o 
  -6   2   9      161.12      168.66      1.92 o 
  -5   2   9      525.01      590.42      5.19 o 
  -4   2   9       64.46       53.88      1.01 o 
  -3   2   9     1650.19     1720.63     11.89 o 
  -2   2   9       13.86       12.27      0.62 o 
  -1   2   9       93.92      105.59      1.45 o 
   0   2   9      160.97      158.76      1.67 o 
   1   2   9      807.88      873.18      6.73 o 
   2   2   9        0.27        0.87      0.60 o 
   3   2   9      136.09      129.44      1.81 o 
   4   2   9       58.83       55.71      1.14 o 
   5   2   9        8.33        6.72      0.63 o 
   6   2   9       62.22       59.28      1.37 o 
   7   2   9      125.21      124.32      2.51 o 
   8   2   9       37.05       34.78      1.72 o 
   9   2   9       39.05       37.23      2.46 o 
  10   2   9       11.69       11.74      1.69 o 
  11   2   9       25.91       21.31      2.01 o 
 -16   3   9       27.04       26.69      1.76 o 
 -15   3   9       74.10       82.44      3.74 o 
 -14   3   9       35.08       43.15      1.98 o 
 -13   3   9       70.64       68.12      1.79 o 
 -12   3   9        0.64        0.03      0.82 o 
 -11   3   9       31.83       24.97      1.38 o 
 -10   3   9       78.22       70.90      3.21 o 
  -9   3   9      195.39      183.93      2.64 o 
  -8   3   9      636.87      650.21      5.50 o 
  -7   3   9      272.91      273.86      2.72 o 
  -6   3   9      118.16      117.98      1.57 o 
  -5   3   9      663.64      684.64      5.64 o 
  -4   3   9       11.33        7.29      0.54 o 
  -3   3   9      141.43      121.27      1.51 o 
  -2   3   9       90.16      107.01      1.29 o 
  -1   3   9        1.83        2.05      0.40 o 
   0   3   9      476.09      469.36      3.35 o 
   1   3   9       17.51       12.42      0.58 o 
   2   3   9      110.94      109.11      1.51 o 
   3   3   9      106.61      108.95      1.56 o 
   4   3   9      905.48      920.38      7.59 o 
   5   3   9       71.55       73.84      1.37 o 
   6   3   9        0.46       -0.58      0.58 o 
   7   3   9       14.89       10.14      1.16 o 
   8   3   9        7.97        8.06      1.20 o 
   9   3   9       32.59       32.85      3.27 o 
  10   3   9        1.12        0.79      1.68 o 
 -16   4   9        4.60        7.68      1.59 o 
 -15   4   9       19.40       20.42      1.59 o 
 -14   4   9       26.31       24.25      1.90 o 
 -13   4   9        0.16        0.54      1.20 o 
 -12   4   9       34.69       29.75      1.42 o 
 -11   4   9       12.82       10.53      0.91 o 
 -10   4   9      204.99      209.87      2.55 o 
  -9   4   9        7.60       13.34      1.16 o 
  -8   4   9      731.01      714.46      6.00 o 
  -7   4   9       37.69       39.09      1.10 o 
  -6   4   9       58.84       76.27      1.31 o 
  -5   4   9        4.38        3.32      0.51 o 
  -4   4   9       51.45       61.71      1.06 o 
  -3   4   9      102.92      103.19      1.41 o 
  -2   4   9        0.00        0.01      0.52 o 
  -1   4   9      251.29      292.62      2.03 o 
   0   4   9      126.41      130.87      1.33 o 
   1   4   9        1.85        1.90      0.47 o 
   2   4   9       47.40       42.07      1.18 o 
   3   4   9      900.56      915.73      7.13 o 
   4   4   9      165.92      158.83      2.17 o 
   5   4   9       41.90       34.05      1.36 o 
   6   4   9        2.74        1.39      0.99 o 
   7   4   9        9.54        6.85      1.16 o 
   8   4   9       51.09       57.22      2.09 o 
   9   4   9       82.45       82.83      2.39 o 
  10   4   9      102.47       98.53      3.31 o 
 -16   5   9      277.79      336.46      4.92 o 
 -15   5   9        0.98       -0.44      1.34 o 
 -14   5   9       41.83       49.61      2.13 o 
 -13   5   9      244.39      251.74      3.78 o 
 -12   5   9       18.31       24.06      1.31 o 
 -11   5   9       83.19       66.01      1.56 o 
 -10   5   9        4.94        4.47      1.15 o 
  -9   5   9     1903.65     1854.59     15.41 o 
  -8   5   9      307.78      273.26      2.81 o 
  -7   5   9        1.32        0.25      0.62 o 
  -6   5   9      102.21      107.28      1.52 o 
  -5   5   9      176.51      184.96      1.87 o 
  -4   5   9        9.05       13.40      0.69 o 
  -3   5   9      129.61      120.60      1.41 o 
  -2   5   9       84.79       91.03      1.13 o 
  -1   5   9       48.76       49.78      0.83 o 
   0   5   9      547.48      548.83      3.94 o 
   1   5   9      267.48      278.20      2.62 o 
   2   5   9      230.19      245.04      3.21 o 
   3   5   9      244.29      256.55      2.52 o 
   4   5   9        3.53        2.19      0.76 o 
   5   5   9       50.01       47.44      1.65 o 
   6   5   9      127.01      127.85      2.44 o 
   7   5   9       65.14       66.58      2.13 o 
   8   5   9       24.64       26.41      1.63 o 
   9   5   9       82.57       96.16      3.25 o 
  10   5   9       86.32       91.48      2.67 o 
 -16   6   9       10.52       17.06      1.72 o 
 -15   6   9       29.92       27.12      1.97 o 
 -14   6   9       11.28       11.77      1.45 o 
 -13   6   9        1.69        0.60      1.18 o 
 -12   6   9        0.81        0.41      1.16 o 
 -11   6   9        6.91        8.65      0.91 o 
 -10   6   9      128.90      123.51      1.94 o 
  -9   6   9       57.87       58.19      1.70 o 
  -8   6   9       66.43       56.94      2.86 o 
  -7   6   9       77.34       69.97      1.24 o 
  -6   6   9      115.48      107.48      1.42 o 
  -5   6   9       24.02       20.08      0.87 o 
  -4   6   9      301.73      290.71      2.70 o 
  -3   6   9      154.62      152.66      1.63 o 
  -2   6   9      376.78      365.95      2.77 o 
  -1   6   9      259.58      234.55      1.84 o 
   0   6   9      468.68      487.23      3.59 o 
   1   6   9       67.82       77.06      1.09 o 
   2   6   9       81.88       78.97      1.19 o 
   3   6   9      122.51      115.27      1.79 o 
   4   6   9        0.34        0.74      0.92 o 
   5   6   9       96.88       86.71      2.02 o 
   6   6   9       65.28       67.20      2.23 o 
   7   6   9       36.06       36.39      1.84 o 
   8   6   9       14.59       13.95      1.35 o 
   9   6   9        8.24       12.80      1.46 o 
  10   6   9        0.39        0.77      1.37 o 
 -15   7   9       41.28       51.48      2.40 o 
 -14   7   9       57.20       70.60      2.40 o 
 -13   7   9        0.03        0.68      1.23 o 
 -12   7   9       18.45       16.65      1.37 o 
 -11   7   9       52.46       54.05      1.96 o 
 -10   7   9      422.68      416.34      4.69 o 
  -9   7   9     2622.57     2561.54     19.56 o 
  -8   7   9        1.29        0.89      0.74 o 
  -7   7   9        0.24       -0.73      0.73 o 
  -6   7   9       46.20       47.02      1.08 o 
  -5   7   9        5.25        3.84      0.60 o 
  -4   7   9      210.40      222.25      2.10 o 
  -3   7   9       12.92       20.16      0.89 o 
  -2   7   9      125.65      136.73      1.53 o 
  -1   7   9       12.97       12.99      0.64 o 
   0   7   9      120.53      133.18      1.42 o 
   1   7   9       95.18       86.53      1.17 o 
   2   7   9      184.65      183.83      2.08 o 
   3   7   9       37.03       40.00      1.71 o 
   4   7   9      222.54      211.74      3.05 o 
   5   7   9       53.17       50.35      1.70 o 
   6   7   9        1.97        0.94      1.05 o 
   7   7   9       60.94       62.26      2.08 o 
   8   7   9       41.59       48.93      2.08 o 
   9   7   9       19.97       18.59      1.51 o 
 -15   8   9      103.47      122.09      5.33 o 
 -14   8   9        6.48        8.07      1.48 o 
 -13   8   9       28.25       25.01      1.82 o 
 -12   8   9      156.46      180.77      3.20 o 
 -11   8   9      197.46      210.41      4.50 o 
 -10   8   9       49.88       48.83      1.62 o 
  -9   8   9       22.34       30.44      1.34 o 
  -8   8   9      737.17      741.04      8.99 o 
  -7   8   9      155.26      137.02      1.92 o 
  -6   8   9      191.42      192.76      2.14 o 
  -5   8   9       30.90       22.52      0.87 o 
  -4   8   9       10.21        8.21      0.61 o 
  -3   8   9      418.83      402.51      5.06 o 
  -2   8   9      735.76      734.76      5.05 o 
  -1   8   9      116.47      124.31      1.59 o 
   0   8   9       20.08       10.51      0.59 o 
   1   8   9      286.74      276.11      2.54 o 
   2   8   9       71.25       68.08      1.57 o 
   3   8   9       73.99       82.71      1.76 o 
   4   8   9       28.36       27.29      1.59 o 
   5   8   9       12.78       14.07      1.14 o 
   6   8   9       38.44       41.86      1.75 o 
   7   8   9       73.54       70.51      2.05 o 
   8   8   9       42.99       41.33      1.87 o 
   9   8   9        0.19        0.79      1.24 o 
 -14   9   9       29.31       25.31      1.68 o 
 -13   9   9        2.85        0.80      1.32 o 
 -12   9   9       19.52       17.01      1.43 o 
 -11   9   9       31.74       38.61      1.80 o 
 -10   9   9        0.06        0.99      1.05 o 
  -9   9   9      280.98      274.76      5.68 o 
  -8   9   9        8.34        2.25      1.35 o 
  -7   9   9       15.30        8.98      0.91 o 
  -6   9   9      157.14      152.76      2.72 o 
  -5   9   9       25.13       28.45      1.06 o 
  -4   9   9      499.94      479.91      4.25 o 
  -3   9   9      873.75      845.20      5.73 o 
  -2   9   9       71.85       70.90      1.52 o 
  -1   9   9       68.98       56.88      1.26 o 
   0   9   9       89.03       96.80      1.65 o 
   1   9   9       53.10       45.47      1.30 o 
   2   9   9      210.05      215.16      2.78 o 
   3   9   9      134.42      110.76      1.94 o 
   4   9   9        2.55        0.72      1.03 o 
   5   9   9        2.65        2.13      1.00 o 
   6   9   9        0.85       -0.86      1.05 o 
   7   9   9       37.70       37.89      1.87 o 
   8   9   9        1.85        2.06      1.18 o 
   9   9   9        0.18        0.88      1.27 o 
 -14  10   9        4.54        0.77      1.35 o 
 -13  10   9       30.49       39.21      2.27 o 
 -12  10   9        2.08        2.09      1.32 o 
 -11  10   9        2.18        2.25      1.19 o 
 -10  10   9        1.55        4.67      1.19 o 
  -9  10   9        7.02        1.53      1.08 o 
  -8  10   9       19.67       15.88      1.24 o 
  -7  10   9      422.25      385.71      4.56 o 
  -6  10   9       23.39       19.76      1.01 o 
  -5  10   9       36.25       29.85      1.16 o 
  -4  10   9        2.06        1.96      0.70 o 
  -3  10   9      211.57      211.24      2.38 o 
  -2  10   9      364.69      344.09      3.49 o 
  -1  10   9       14.93       10.97      1.14 o 
   0  10   9      687.21      688.41      6.12 o 
   1  10   9      680.01      694.57      6.19 o 
   2  10   9       73.36       74.93      1.75 o 
   3  10   9       70.51       78.91      1.74 o 
   4  10   9       12.36       11.23      1.16 o 
   5  10   9        6.34        4.39      1.03 o 
   6  10   9        4.03        2.19      1.09 o 
   7  10   9        5.79        4.85      1.18 o 
   8  10   9       11.53        9.22      1.27 o 
 -13  11   9       95.23      114.98      3.35 o 
 -12  11   9       70.14       75.69      2.72 o 
 -11  11   9        4.29        1.19      1.41 o 
 -10  11   9       23.74       25.84      3.68 o 
  -9  11   9       15.89       18.87      1.54 o 
  -8  11   9        0.53        1.86      1.23 o 
  -7  11   9      452.91      439.08      6.34 o 
  -6  11   9       64.81       59.49      2.14 o 
  -5  11   9      438.42      421.79      7.60 o 
  -4  11   9        0.20       -0.78      0.78 o 
  -3  11   9        3.69        2.65      0.75 o 
  -2  11   9        5.40        1.52      0.78 o 
  -1  11   9      971.07      994.69      8.46 o 
   0  11   9      106.28      107.08      2.05 o 
   1  11   9      294.77      288.51      3.15 o 
   2  11   9        9.00        5.65      0.95 o 
   3  11   9       87.93       89.88      1.86 o 
   4  11   9       26.04       20.01      1.34 o 
   5  11   9        5.30        2.57      1.09 o 
   6  11   9      112.47      124.71      2.54 o 
   7  11   9        6.92        4.84      1.22 o 
 -12  12   9        3.39        5.57      1.68 o 
 -11  12   9       43.81       52.38      2.51 o 
 -10  12   9       24.87       27.78      2.08 o 
  -9  12   9       26.52       31.78      2.07 o 
  -8  12   9       22.60       32.04      2.01 o 
  -7  12   9        6.17        6.47      1.28 o 
  -6  12   9       73.80       82.15      2.47 o 
  -5  12   9       20.74       24.35      1.88 o 
  -4  12   9      172.40      164.42      3.18 o 
  -3  12   9      104.43       93.50      2.04 o 
  -2  12   9       16.09       14.91      1.02 o 
  -1  12   9        0.04        1.55      0.84 o 
   0  12   9        8.24        6.69      0.87 o 
   1  12   9        0.41       -0.21      0.82 o 
   2  12   9       48.99       41.06      1.49 o 
   3  12   9       74.28       84.04      1.98 o 
   4  12   9       19.85       19.00      1.40 o 
   5  12   9        0.01       -0.77      0.99 o 
   6  12   9        3.28        3.41      1.68 o 
   7  12   9        7.01        5.15      2.57 o 
 -11  13   9        0.00       -1.32      1.49 o 
 -10  13   9        2.88       -1.35      1.41 o 
  -9  13   9        0.01       -1.28      1.28 o 
  -8  13   9       43.85       41.64      2.14 o 
  -7  13   9       47.12       50.82      2.21 o 
  -6  13   9       74.01       72.46      2.34 o 
  -5  13   9       15.29       21.46      1.82 o 
  -4  13   9       55.97       55.08      2.08 o 
  -3  13   9        0.40       -0.25      0.96 o 
  -2  13   9       67.45       66.52      1.78 o 
  -1  13   9       32.74       41.16      1.99 o 
   0  13   9        1.42        1.51      1.15 o 
   1  13   9      300.99      336.18      4.90 o 
   2  13   9       64.13       60.01      2.07 o 
   3  13   9       50.09       45.94      1.87 o 
   4  13   9       82.89       84.96      4.41 o 
   5  13   9       39.24       43.77      3.68 o 
   6  13   9        7.56        0.74      2.57 o 
 -10  14   9        5.45        4.35      1.62 o 
  -9  14   9        1.31        1.44      1.41 o 
  -8  14   9       18.84       18.13      1.54 o 
  -7  14   9      154.91      164.93      3.44 o 
  -6  14   9      110.83      102.34      2.72 o 
  -5  14   9       37.49       37.32      2.57 o 
  -4  14   9       83.80       95.27      4.05 o 
  -3  14   9       13.14       10.85      1.47 o 
  -2  14   9        7.54        6.98      1.02 o 
  -1  14   9       97.79      114.02      2.69 o 
   0  14   9       65.51       78.36      2.34 o 
   1  14   9      172.75      182.49      3.36 o 
   2  14   9      136.09      152.45      5.15 o 
   3  14   9        1.11       -1.47      2.21 o 
   4  14   9        2.48        1.47      2.21 o 
  -9  15   9       88.02      100.87      3.04 o 
  -8  15   9        3.69        1.47      1.36 o 
  -7  15   9       10.68       11.47      1.49 o 
  -6  15   9        8.10        8.01      1.36 o 
  -5  15   9        5.32        2.94      2.21 o 
  -4  15   9       35.05       41.27      3.31 o 
  -3  15   9        6.98        7.09      1.09 o 
  -2  15   9       74.04       79.08      2.04 o 
  -1  15   9       32.31       41.12      1.99 o 
   0  15   9        8.54        9.99      1.93 o 
   1  15   9        9.01        9.56      2.21 o 
   2  15   9        2.75       -2.02      2.02 o 
   3  15   9        0.34        1.47      2.21 o 
  -7  16   9       25.03       30.91      2.21 o 
  -6  16   9        6.91        6.39      1.43 o 
  -5  16   9        4.21        3.79      1.47 o 
  -4  16   9        0.12        0.83      1.30 o 
  -3  16   9        0.26       -1.04      1.23 o 
  -2  16   9        1.45        1.63      1.05 o 
  -1  16   9       43.54       54.70      2.16 o 
   0  16   9        9.85       11.95      2.39 o 
   1  16   9        4.91        6.80      2.21 o 
 -16   0  10        1.12        1.47      2.57 o 
 -15   0  10      143.51      124.50      3.51 o 
 -14   0  10      438.95      444.94      6.83 o 
 -13   0  10       71.25       56.13      2.46 o 
 -12   0  10      412.46      395.17      6.05 o 
 -11   0  10     1161.15     1151.08     14.17 o 
 -10   0  10       57.70       55.40      2.27 o 
  -9   0  10      801.76      812.63     12.87 o 
  -8   0  10        0.93        4.78      1.17 o 
  -7   0  10        3.96        3.40      1.04 o 
  -6   0  10      517.95      551.18     12.69 o 
  -5   0  10     1094.50     1233.38     14.69 o 
  -4   0  10      545.98      548.35      6.14 o 
  -3   0  10       61.42       77.25      1.51 o 
  -2   0  10      129.11      123.21      2.47 o 
  -1   0  10      216.23      245.75      3.83 o 
   0   0  10      232.14      240.90      3.83 o 
   1   0  10      224.75      237.44      3.96 o 
   2   0  10      181.48      166.29      2.51 o 
   3   0  10       36.82       33.57      3.23 o 
   4   0  10      131.38      125.24      4.60 o 
   5   0  10       12.22       11.97      1.38 o 
   6   0  10      271.40      274.82      6.90 o 
   7   0  10        3.40        3.64      1.36 o 
   8   0  10       28.23       29.05      3.31 o 
   9   0  10        1.23        1.10      2.21 o 
  10   0  10       33.51       39.90      3.86 o 
 -16   1  10       13.48       12.37      1.79 o 
 -15   1  10       25.27       32.48      2.16 o 
 -14   1  10        5.75        7.79      1.17 o 
 -13   1  10        3.25        2.90      1.03 o 
 -12   1  10      175.78      163.40      2.50 o 
 -11   1  10       20.77       25.91      1.39 o 
 -10   1  10      530.26      535.34      5.24 o 
  -9   1  10       16.06       14.01      0.94 o 
  -8   1  10      407.11      405.08      4.94 o 
  -7   1  10       71.40       73.99      1.49 o 
  -6   1  10      167.99      169.96      1.95 o 
  -5   1  10       89.12       97.07      1.41 o 
  -4   1  10        6.64        9.25      0.65 o 
  -3   1  10       22.58       17.37      0.73 o 
  -2   1  10       28.40       22.45      1.10 o 
  -1   1  10      258.17      266.18      2.85 o 
   0   1  10       16.68       16.52      1.21 o 
   1   1  10     1631.00     1711.88     12.66 o 
   2   1  10       53.92       50.94      1.28 o 
   3   1  10       59.71       51.29      2.15 o 
   4   1  10       66.31       69.39      1.39 o 
   5   1  10        5.73        2.32      0.75 o 
   6   1  10        0.20        0.29      0.87 o 
   7   1  10       47.26       49.71      1.86 o 
   8   1  10        0.00       -1.49      1.49 o 
   9   1  10       32.56       34.90      3.95 o 
  10   1  10        5.58        5.15      1.69 o 
 -16   2  10       22.66       23.69      1.73 o 
 -15   2  10       48.34       45.75      2.19 o 
 -14   2  10       35.66       33.81      1.72 o 
 -13   2  10        0.26        1.06      1.01 o 
 -12   2  10      285.11      268.64      3.08 o 
 -11   2  10      218.46      221.66      2.82 o 
 -10   2  10     1096.36     1021.10      8.36 o 
  -9   2  10       72.85       59.93      1.85 o 
  -8   2  10       59.96       60.24      1.38 o 
  -7   2  10        0.72        0.60      0.64 o 
  -6   2  10      373.42      394.20      3.57 o 
  -5   2  10        0.04        0.55      0.58 o 
  -4   2  10      211.33      226.29      2.32 o 
  -3   2  10        3.90        0.05      0.64 o 
  -2   2  10      106.69      105.26      1.45 o 
  -1   2  10       35.70       35.32      1.05 o 
   0   2  10      850.63      888.92      6.29 o 
   1   2  10      931.78      939.67      6.66 o 
   2   2  10      276.78      287.18      2.79 o 
   3   2  10      240.45      226.75      5.07 o 
   4   2  10      117.70      119.45      1.66 o 
   5   2  10      231.15      239.97      3.29 o 
   6   2  10       10.51        6.70      1.24 o 
   7   2  10       52.06       50.08      1.93 o 
   8   2  10        8.53        8.16      1.31 o 
   9   2  10       22.61       20.78      2.76 o 
  10   2  10       13.55        8.63      1.88 o 
 -16   3  10        0.31       -1.41      1.41 o 
 -15   3  10       30.77       32.42      1.99 o 
 -14   3  10        5.40        6.14      1.31 o 
 -13   3  10       25.69       23.81      1.36 o 
 -12   3  10      210.27      186.64      2.47 o 
 -11   3  10      345.87      334.98      3.46 o 
 -10   3  10      265.14      245.33      3.00 o 
  -9   3  10     1132.05     1100.20      8.90 o 
  -8   3  10      910.60      892.33      7.32 o 
  -7   3  10       74.39       66.85      1.31 o 
  -6   3  10       55.76       68.45      1.28 o 
  -5   3  10      102.81      102.19      1.50 o 
  -4   3  10      110.52      124.96      1.62 o 
  -3   3  10       40.03       36.81      1.06 o 
  -2   3  10       59.34       49.80      1.04 o 
  -1   3  10       69.83       66.47      1.30 o 
   0   3  10      115.94      115.39      1.59 o 
   1   3  10      118.69      123.23      1.49 o 
   2   3  10       21.55       17.08      0.80 o 
   3   3  10      674.95      697.22      7.24 o 
   4   3  10       60.98       61.73      1.60 o 
   5   3  10        2.07        1.17      0.83 o 
   6   3  10        0.89       -1.06      1.06 o 
   7   3  10        2.36        0.81      1.13 o 
   8   3  10        1.32        1.98      1.24 o 
   9   3  10       28.81       37.67      2.64 o 
  10   3  10       49.00       49.53      2.79 o 
 -16   4  10       15.58       13.13      1.66 o 
 -15   4  10       47.62       66.53      2.39 o 
 -14   4  10        0.77        1.67      1.24 o 
 -13   4  10       33.79       30.77      1.89 o 
 -12   4  10       11.13       10.60      1.07 o 
 -11   4  10       83.02       93.58      1.81 o 
 -10   4  10      153.67      170.77      3.00 o 
  -9   4  10       32.81       34.34      1.67 o 
  -8   4  10       16.77        9.32      1.30 o 
  -7   4  10       82.51       81.08      1.42 o 
  -6   4  10      552.92      526.39      4.56 o 
  -5   4  10        0.01        0.42      0.57 o 
  -4   4  10       60.83       66.20      1.26 o 
  -3   4  10      482.34      458.43      4.36 o 
  -2   4  10      232.38      238.96      2.18 o 
  -1   4  10      213.05      234.04      2.00 o 
   0   4  10      168.94      168.85      1.50 o 
   1   4  10      553.86      547.46      4.23 o 
   2   4  10      127.74      109.32      1.41 o 
   3   4  10      608.77      621.19      5.76 o 
   4   4  10        1.80        0.19      0.79 o 
   5   4  10        1.00       -0.09      1.01 o 
   6   4  10       27.75       26.44      2.24 o 
   7   4  10        3.12        2.01      1.16 o 
   8   4  10      271.92      282.73      4.23 o 
   9   4  10      248.46      266.72      5.05 o 
 -16   5  10        2.54        8.46      1.65 o 
 -15   5  10        0.01       -0.90      1.30 o 
 -14   5  10        0.17        0.86      1.27 o 
 -13   5  10       64.47       70.11      2.24 o 
 -12   5  10        6.03        5.47      0.96 o 
 -11   5  10        2.87        2.21      1.01 o 
 -10   5  10      205.84      188.55      2.79 o 
  -9   5  10      696.21      666.43      5.78 o 
  -8   5  10       50.89       37.77      1.43 o 
  -7   5  10      252.15      229.03      2.48 o 
  -6   5  10        2.81        2.57      0.65 o 
  -5   5  10        0.00       -0.27      0.57 o 
  -4   5  10       21.37       21.56      1.02 o 
  -3   5  10       26.53       17.47      1.14 o 
  -2   5  10        9.18        6.81      0.52 o 
  -1   5  10      114.70      119.19      1.25 o 
   0   5  10        0.15       -0.42      0.42 o 
   1   5  10        3.25        2.25      0.52 o 
   2   5  10      207.87      197.66      2.18 o 
   3   5  10        1.31        0.08      0.75 o 
   4   5  10        8.14        5.29      1.05 o 
   5   5  10        0.41       -0.55      1.05 o 
   6   5  10        0.94       -0.98      1.05 o 
   7   5  10        8.91       10.26      1.32 o 
   8   5  10       81.50       86.10      2.43 o 
   9   5  10       13.05       18.54      1.62 o 
 -15   6  10        0.24       -1.46      1.46 o 
 -14   6  10        0.04        0.56      1.32 o 
 -13   6  10       93.05       97.91      2.50 o 
 -12   6  10        1.76        1.05      1.16 o 
 -11   6  10      189.25      203.63      2.57 o 
 -10   6  10        0.39        1.66      0.90 o 
  -9   6  10     1409.01     1453.35     11.52 o 
  -8   6  10      108.54       99.18      1.73 o 
  -7   6  10      691.02      640.59      5.48 o 
  -6   6  10      121.46      104.75      1.60 o 
  -5   6  10       31.17       29.56      1.17 o 
  -4   6  10       63.27       76.06      1.36 o 
  -3   6  10        0.00        0.25      0.56 o 
  -2   6  10     1420.80     1495.69      9.69 o 
  -1   6  10      251.90      282.32      2.07 o 
   0   6  10       57.47       54.28      0.99 o 
   1   6  10      433.45      425.60      3.99 o 
   2   6  10        4.58        2.58      0.75 o 
   3   6  10       46.83       45.33      1.72 o 
   4   6  10       45.48       37.56      1.81 o 
   5   6  10       14.99       16.56      1.30 o 
   6   6  10       10.30        9.80      1.27 o 
   7   6  10        3.84        3.00      1.16 o 
   8   6  10       16.37       19.31      3.34 o 
   9   6  10      165.52      188.53      3.44 o 
 -15   7  10        1.38       -0.04      1.48 o 
 -14   7  10       12.29        6.35      1.43 o 
 -13   7  10        0.70        0.20      1.22 o 
 -12   7  10        3.12        4.62      1.27 o 
 -11   7  10       54.93       57.41      2.07 o 
 -10   7  10      733.30      693.23      7.83 o 
  -9   7  10       58.97       78.95      1.98 o 
  -8   7  10     1046.85     1016.55     10.57 o 
  -7   7  10      894.07      891.10      7.34 o 
  -6   7  10       21.96       19.66      1.01 o 
  -5   7  10      114.24       96.81      1.50 o 
  -4   7  10       37.34       29.64      0.98 o 
  -3   7  10      109.42      116.29      1.48 o 
  -2   7  10       24.66       28.48      0.92 o 
  -1   7  10       53.12       46.09      0.88 o 
   0   7  10      306.59      292.74      2.91 o 
   1   7  10       20.68       20.27      1.01 o 
   2   7  10        4.09        3.65      0.81 o 
   3   7  10      108.46      109.52      2.54 o 
   4   7  10       10.78        8.60      1.08 o 
   5   7  10       32.46       29.23      1.65 o 
   6   7  10       54.97       59.90      2.02 o 
   7   7  10       49.86       51.27      2.06 o 
   8   7  10       69.25       69.80      2.75 o 
   9   7  10       68.61       73.41      2.51 o 
 -15   8  10       73.11       81.97      4.45 o 
 -14   8  10        1.52       -0.29      1.32 o 
 -13   8  10       33.02       26.33      1.75 o 
 -12   8  10      202.83      223.95      3.57 o 
 -11   8  10       85.78      100.51      2.40 o 
 -10   8  10      189.30      188.77      2.79 o 
  -9   8  10        1.39        1.58      0.83 o 
  -8   8  10        2.60       -0.04      1.04 o 
  -7   8  10       74.79       67.63      3.12 o 
  -6   8  10       41.99       34.75      3.37 o 
  -5   8  10       13.80        9.17      0.74 o 
  -4   8  10        0.33       -0.44      0.59 o 
  -3   8  10      130.16      125.10      1.92 o 
  -2   8  10       53.90       45.36      1.13 o 
  -1   8  10     1235.71     1211.05      8.26 o 
   0   8  10        0.78        0.17      0.69 o 
   1   8  10      464.88      450.54      4.27 o 
   2   8  10       94.62       91.16      2.15 o 
   3   8  10       15.14       12.29      1.22 o 
   4   8  10       90.86       92.86      2.21 o 
   5   8  10       12.49       11.97      1.22 o 
   6   8  10        7.82        8.50      1.22 o 
   7   8  10        1.13        0.50      1.42 o 
   8   8  10       34.80       39.28      2.08 o 
 -14   9  10        0.05        0.97      1.34 o 
 -13   9  10       24.64       28.41      1.80 o 
 -12   9  10        6.77        5.37      1.30 o 
 -11   9  10       36.73       32.37      1.85 o 
 -10   9  10       22.98       19.43      1.37 o 
  -9   9  10      243.12      250.30      5.34 o 
  -8   9  10       31.86       22.91      1.84 o 
  -7   9  10       13.38       11.08      0.96 o 
  -6   9  10       50.07       47.85      1.40 o 
  -5   9  10       62.38       58.68      1.35 o 
  -4   9  10       40.32       38.90      1.22 o 
  -3   9  10      273.95      281.94      4.56 o 
  -2   9  10       94.87       95.05      1.86 o 
  -1   9  10       14.19       14.53      0.86 o 
   0   9  10        0.08        0.24      0.75 o 
   1   9  10       14.02       14.99      0.88 o 
   2   9  10       50.88       57.36      1.45 o 
   3   9  10       70.13       75.82      2.18 o 
   4   9  10        0.84       -0.09      1.00 o 
   5   9  10        1.77        1.36      1.11 o 
   6   9  10       11.87       10.98      1.29 o 
   7   9  10       38.36       36.15      1.92 o 
   8   9  10        3.40        1.46      1.39 o 
 -14  10  10        0.03       -1.59      1.59 o 
 -13  10  10        0.02       -0.90      1.59 o 
 -12  10  10        0.48       -0.52      1.22 o 
 -11  10  10       35.36       38.60      1.97 o 
 -10  10  10       68.47       65.13      2.18 o 
  -9  10  10       23.57       26.00      1.67 o 
  -8  10  10       73.77       67.32      1.93 o 
  -7  10  10       26.66       23.38      1.49 o 
  -6  10  10      175.25      154.33      2.06 o 
  -5  10  10       11.31       11.28      1.13 o 
  -4  10  10       46.91       37.16      1.41 o 
  -3  10  10        1.41        2.79      0.87 o 
  -2  10  10       13.91       13.66      0.90 o 
  -1  10  10        9.17        5.91      0.83 o 
   0  10  10      244.41      267.20      3.01 o 
   1  10  10       22.35       19.50      1.14 o 
   2  10  10       52.03       57.40      2.95 o 
   3  10  10       39.80       37.20      1.73 o 
   4  10  10        7.08        5.30      1.14 o 
   5  10  10       24.57       18.49      1.34 o 
   6  10  10       21.86       18.92      1.43 o 
   7  10  10        5.07        7.39      1.32 o 
 -13  11  10       64.92       81.52      5.61 o 
 -12  11  10       20.44       18.47      2.21 o 
 -11  11  10        1.92       -0.34      1.49 o 
 -10  11  10        8.63        6.11      1.54 o 
  -9  11  10       17.72       18.66      1.62 o 
  -8  11  10       48.10       50.49      2.20 o 
  -7  11  10       13.20       13.26      1.49 o 
  -6  11  10       66.63       65.33      2.40 o 
  -5  11  10        9.16        9.15      1.20 o 
  -4  11  10        0.29       -0.57      0.99 o 
  -3  11  10       30.89       28.07      1.26 o 
  -2  11  10      255.19      261.41      3.03 o 
  -1  11  10       96.66       97.76      1.78 o 
   0  11  10       23.59       27.56      1.32 o 
   1  11  10        0.49        0.00      0.89 o 
   2  11  10      116.33      106.66      2.30 o 
   3  11  10       69.00       56.40      1.92 o 
   4  11  10       49.31       46.59      1.84 o 
   5  11  10        0.86        0.69      1.16 o 
   6  11  10       65.62       74.93      2.21 o 
 -12  12  10       25.49       30.65      2.76 o 
 -11  12  10        4.46        1.48      1.54 o 
 -10  12  10        4.18        2.85      1.43 o 
  -9  12  10       41.89       39.54      2.27 o 
  -8  12  10        0.59        0.56      1.36 o 
  -7  12  10       25.44       30.96      2.01 o 
  -6  12  10      189.73      195.11      3.64 o 
  -5  12  10        3.86        8.38      1.30 o 
  -4  12  10       17.42       13.67      1.43 o 
  -3  12  10       93.35       95.25      3.29 o 
  -2  12  10       16.10       17.15      1.15 o 
  -1  12  10       56.12       60.38      1.78 o 
   0  12  10        8.55        8.96      1.03 o 
   1  12  10      141.86      153.70      2.70 o 
   2  12  10       75.92       83.71      2.11 o 
   3  12  10       69.27       76.79      2.07 o 
   4  12  10       26.70       21.65      1.54 o 
   5  12  10       22.31       21.17      1.57 o 
   6  12  10      144.16      145.27      5.52 o 
 -11  13  10       48.18       47.35      2.59 o 
 -10  13  10        0.84       -1.41      1.41 o 
  -9  13  10        1.98        4.03      1.41 o 
  -8  13  10       13.48       11.29      1.49 o 
  -7  13  10        9.74        4.46      1.36 o 
  -6  13  10      159.96      173.72      3.57 o 
  -5  13  10       39.45       50.03      3.59 o 
  -4  13  10       18.10       21.61      1.68 o 
  -3  13  10        1.94        0.04      0.99 o 
  -2  13  10       46.10       49.16      1.78 o 
  -1  13  10       11.36       15.15      1.41 o 
   0  13  10       32.36       36.89      2.03 o 
   1  13  10      167.07      165.62      3.31 o 
   2  13  10        0.17       -1.18      1.22 o 
   3  13  10       24.44       26.72      2.57 o 
   4  13  10       61.97       59.58      4.23 o 
 -10  14  10       96.62      109.00      3.17 o 
  -9  14  10       40.95       43.51      2.40 o 
  -8  14  10       24.94       25.48      2.14 o 
  -7  14  10       40.57       37.55      2.21 o 
  -6  14  10       17.55       22.38      2.02 o 
  -5  14  10        0.63       -0.45      1.23 o 
  -4  14  10       25.21       22.01      3.31 o 
  -3  14  10       35.71       36.08      2.12 o 
  -2  14  10       32.03       32.59      2.00 o 
  -1  14  10       22.65       20.74      2.57 o 
   0  14  10       12.36       15.56      1.46 o 
   1  14  10       15.47       19.16      3.77 o 
   2  14  10       10.09        8.64      2.57 o 
   3  14  10       39.73       35.67      3.49 o 
  -8  15  10       15.24       18.83      1.75 o 
  -7  15  10        1.84        3.22      1.43 o 
  -6  15  10        4.17        9.39      1.43 o 
  -5  15  10        0.09       -0.37      1.30 o 
  -4  15  10        0.97       -0.92      1.84 o 
  -3  15  10       54.14       63.11      4.14 o 
  -2  15  10       49.51       57.52      1.97 o 
  -1  15  10       10.81       15.67      1.24 o 
   0  15  10        5.79       10.30      1.38 o 
   1  15  10        3.86        2.21      2.21 o 
   2  15  10        1.26       -0.92      2.21 o 
  -6  16  10        4.91        7.54      2.21 o 
  -5  16  10        0.77       -1.30      1.30 o 
  -4  16  10       27.05       33.02      3.13 o 
  -3  16  10        2.40        2.11      1.41 o 
  -2  16  10       23.45       24.08      2.56 o 
  -1  16  10        0.23        0.60      1.11 o 
 -16   1  11        0.61       -0.17      1.45 o 
 -15   1  11        0.48        0.53      1.34 o 
 -14   1  11        4.95        4.14      1.10 o 
 -13   1  11       36.29       36.71      1.67 o 
 -12   1  11       79.47       72.65      1.85 o 
 -11   1  11        6.05        4.71      1.03 o 
 -10   1  11       28.46       24.16      1.49 o 
  -9   1  11       27.44       23.50      1.31 o 
  -8   1  11      110.67      103.01      1.71 o 
  -7   1  11        9.36       12.62      0.80 o 
  -6   1  11      440.72      442.64      4.00 o 
  -5   1  11        1.48        0.74      0.58 o 
  -4   1  11       17.54       10.10      0.69 o 
  -3   1  11      181.94      204.25      2.17 o 
  -2   1  11      680.32      697.41      6.27 o 
  -1   1  11      497.88      464.04      4.48 o 
   0   1  11      102.54      109.21      1.88 o 
   1   1  11     1302.12     1308.92     15.08 o 
   2   1  11      264.92      258.87      2.70 o 
   3   1  11      141.09      140.71      1.92 o 
   4   1  11        6.12        5.13      0.77 o 
   5   1  11        2.92        3.18      0.78 o 
   6   1  11        2.05        0.66      1.13 o 
   7   1  11        1.10        0.99      1.49 o 
   8   1  11       21.64       15.93      1.88 o 
   9   1  11       17.23       15.14      1.82 o 
 -16   2  11        4.91        4.62      1.51 o 
 -15   2  11       30.58       35.16      2.07 o 
 -14   2  11       19.34       20.46      1.28 o 
 -13   2  11       19.98       18.17      1.19 o 
 -12   2  11       66.18       61.11      1.63 o 
 -11   2  11      173.02      169.17      2.31 o 
 -10   2  11        1.46        5.18      0.98 o 
  -9   2  11        8.24        4.06      0.82 o 
  -8   2  11       37.69       37.70      2.08 o 
  -7   2  11      300.91      323.24      3.19 o 
  -6   2  11      418.03      404.50      3.72 o 
  -5   2  11        5.62        7.41      0.68 o 
  -4   2  11       18.29       20.20      0.90 o 
  -3   2  11       33.96       26.38      1.12 o 
  -2   2  11        4.32        6.93      0.80 o 
  -1   2  11       95.05      100.96      1.69 o 
   0   2  11      255.95      264.00      3.48 o 
   1   2  11      255.56      258.51      3.25 o 
   2   2  11        3.45        0.16      0.75 o 
   3   2  11       19.00       12.76      1.04 o 
   4   2  11        9.45        7.96      0.94 o 
   5   2  11       13.36        8.33      1.17 o 
   6   2  11        8.34        8.33      1.23 o 
   7   2  11       16.92       13.67      1.33 o 
   8   2  11        8.06       10.74      1.75 o 
   9   2  11       54.79       56.37      2.73 o 
 -16   3  11       35.63       48.61      2.34 o 
 -15   3  11        9.19       13.20      1.55 o 
 -14   3  11      117.36      113.97      3.68 o 
 -13   3  11        0.01        0.27      0.98 o 
 -12   3  11       37.89       39.77      1.50 o 
 -11   3  11        9.84        9.09      0.93 o 
 -10   3  11      421.08      414.01      5.14 o 
  -9   3  11       22.24       16.84      0.99 o 
  -8   3  11      210.37      190.74      2.28 o 
  -7   3  11       52.86       49.68      1.30 o 
  -6   3  11       53.27       43.44      1.20 o 
  -5   3  11      527.85      538.67      4.70 o 
  -4   3  11       13.43       11.68      0.85 o 
  -3   3  11        0.08       -0.71      0.71 o 
  -2   3  11        1.38        1.40      0.51 o 
  -1   3  11        1.71        1.70      0.76 o 
   0   3  11      690.03      657.36      5.36 o 
   1   3  11       41.08       44.91      1.30 o 
   2   3  11       17.33        9.90      1.47 o 
   3   3  11      205.79      200.06      2.55 o 
   4   3  11       41.79       39.52      1.51 o 
   5   3  11      211.77      213.98      3.25 o 
   6   3  11       27.29       27.65      1.89 o 
   7   3  11       32.11       27.39      2.26 o 
   8   3  11        5.26        7.38      1.62 o 
   9   3  11       20.29       27.82      3.49 o 
 -16   4  11       48.47       59.61      2.57 o 
 -15   4  11        5.13        3.19      1.48 o 
 -14   4  11       74.61       88.32      3.54 o 
 -13   4  11      201.62      207.03      3.36 o 
 -12   4  11       84.02       83.21      1.93 o 
 -11   4  11      118.28      121.77      2.38 o 
 -10   4  11     1573.68     1531.64     12.15 o 
  -9   4  11      160.68      145.29      2.06 o 
  -8   4  11       33.59       35.09      3.06 o 
  -7   4  11      565.28      512.52      4.54 o 
  -6   4  11      162.93      141.38      1.89 o 
  -5   4  11        9.86       10.66      0.75 o 
  -4   4  11      987.61      940.43      9.56 o 
  -3   4  11       30.77       29.01      1.19 o 
  -2   4  11       33.59       32.04      1.07 o 
  -1   4  11       68.35       59.64      1.11 o 
   0   4  11       80.54       78.22      1.32 o 
   1   4  11       75.13       72.21      1.28 o 
   2   4  11        0.00       -0.80      0.80 o 
   3   4  11       45.77       50.95      1.51 o 
   4   4  11       62.99       58.00      1.84 o 
   5   4  11       39.43       50.45      1.84 o 
   6   4  11        0.13        0.06      1.16 o 
   7   4  11      108.32      113.86      3.22 o 
   8   4  11        3.64        4.53      1.71 o 
   9   4  11      177.03      195.02      4.40 o 
 -15   5  11        5.53        5.94      1.48 o 
 -14   5  11      139.25      132.97      2.82 o 
 -13   5  11        0.01        3.31      1.31 o 
 -12   5  11      201.12      211.69      2.92 o 
 -11   5  11       45.51       40.68      1.84 o 
 -10   5  11        0.16       -0.09      1.54 o 
  -9   5  11       24.53       25.04      1.22 o 
  -8   5  11      273.46      232.43      2.64 o 
  -7   5  11        3.56        2.98      0.77 o 
  -6   5  11      176.36      156.92      2.05 o 
  -5   5  11     1065.67     1022.78      8.87 o 
  -4   5  11      525.61      562.38      5.89 o 
  -3   5  11      122.60      115.46      1.64 o 
  -2   5  11      542.57      533.82      5.95 o 
  -1   5  11      408.66      413.10      3.14 o 
   0   5  11      237.46      229.56      1.92 o 
   1   5  11       48.50       43.84      1.17 o 
   2   5  11       31.06       27.19      1.25 o 
   3   5  11      118.45      110.89      2.26 o 
   4   5  11        0.28       -0.43      1.05 o 
   5   5  11      168.62      169.40      2.96 o 
   6   5  11      196.76      197.52      3.31 o 
   7   5  11        0.23        0.21      1.22 o 
   8   5  11       58.59       69.25      2.33 o 
 -15   6  11       26.80       22.99      1.87 o 
 -14   6  11        2.46        2.86      1.34 o 
 -13   6  11      152.28      158.08      3.03 o 
 -12   6  11      193.52      180.47      3.11 o 
 -11   6  11        0.37        1.65      0.90 o 
 -10   6  11      329.99      322.74      3.39 o 
  -9   6  11        6.09        7.54      1.27 o 
  -8   6  11      167.54      156.05      2.51 o 
  -7   6  11      381.16      355.21      5.40 o 
  -6   6  11      123.34      116.31      1.90 o 
  -5   6  11       53.63       47.37      1.59 o 
  -4   6  11       39.34       35.11      1.67 o 
  -3   6  11       21.39       25.39      1.33 o 
  -2   6  11       27.34       36.25      0.98 o 
  -1   6  11        0.63       -0.43      0.51 o 
   0   6  11       40.31       42.80      0.97 o 
   1   6  11      102.55       97.35      1.52 o 
   2   6  11       17.28       15.64      1.16 o 
   3   6  11       31.83       30.47      1.69 o 
   4   6  11        1.28       -1.25      1.25 o 
   5   6  11        5.52        3.82      1.19 o 
   6   6  11        8.32        6.98      1.24 o 
   7   6  11       57.21       60.46      2.17 o 
   8   6  11        3.75        2.07      1.35 o 
 -15   7  11       25.96       32.09      2.02 o 
 -14   7  11        2.95        0.96      1.51 o 
 -13   7  11        1.76        3.13      1.31 o 
 -12   7  11        2.57        2.78      1.24 o 
 -11   7  11       11.38        9.71      1.34 o 
 -10   7  11        7.57       11.59      1.00 o 
  -9   7  11       74.15       74.65      1.66 o 
  -8   7  11       14.92       20.17      1.08 o 
  -7   7  11       74.04       83.72      1.64 o 
  -6   7  11        7.36        6.15      0.87 o 
  -5   7  11       93.28       90.62      1.75 o 
  -4   7  11       52.39       36.48      1.35 o 
  -3   7  11       17.65       11.96      0.79 o 
  -2   7  11      251.01      223.88      2.23 o 
  -1   7  11      108.86      103.27      1.39 o 
   0   7  11       17.01       12.06      0.82 o 
   1   7  11       34.83       25.63      1.28 o 
   2   7  11        0.03       -1.01      1.01 o 
   3   7  11        0.48       -0.50      1.05 o 
   4   7  11       34.83       36.08      1.78 o 
   5   7  11       14.45        9.28      1.27 o 
   6   7  11        9.58        7.85      1.24 o 
   7   7  11        6.09        4.04      1.30 o 
   8   7  11       14.94       16.81      1.51 o 
 -14   8  11       27.79       32.72      2.04 o 
 -13   8  11       21.43       25.94      1.69 o 
 -12   8  11       27.76       29.95      1.97 o 
 -11   8  11        0.03       -0.41      1.16 o 
 -10   8  11        3.09        3.65      1.03 o 
  -9   8  11      314.15      297.80      4.11 o 
  -8   8  11        5.89        5.66      0.86 o 
  -7   8  11       11.34        8.77      1.04 o 
  -6   8  11       37.67       32.97      1.39 o 
  -5   8  11      292.33      273.34      3.08 o 
  -4   8  11       96.59       94.32      1.62 o 
  -3   8  11       16.24        9.13      0.80 o 
  -2   8  11      336.85      332.31      4.62 o 
  -1   8  11       90.42       94.48      1.54 o 
   0   8  11       12.40       14.63      0.98 o 
   1   8  11        4.46        2.73      1.05 o 
   2   8  11        0.70       -0.10      1.08 o 
   3   8  11        1.00        1.05      1.11 o 
   4   8  11       74.48       76.75      2.13 o 
   5   8  11       74.80       79.82      2.21 o 
   6   8  11       11.11        8.58      1.36 o 
   7   8  11        0.99        0.72      1.30 o 
 -14   9  11       50.88       49.67      2.38 o 
 -13   9  11        0.25       -1.37      1.37 o 
 -12   9  11       44.86       49.36      2.13 o 
 -11   9  11      105.22      129.14      4.11 o 
 -10   9  11       19.81       17.48      1.40 o 
  -9   9  11      129.71      119.54      2.37 o 
  -8   9  11      174.49      186.14      5.52 o 
  -7   9  11      302.05      272.69      3.34 o 
  -6   9  11       26.91       20.02      1.08 o 
  -5   9  11      122.52      130.57      2.02 o 
  -4   9  11      112.34       93.43      1.85 o 
  -3   9  11        9.59        8.29      0.94 o 
  -2   9  11      854.83      864.42      7.22 o 
  -1   9  11       70.10       65.79      1.43 o 
   0   9  11      381.66      401.99      4.36 o 
   1   9  11       72.48       68.41      1.97 o 
   2   9  11       37.82       35.31      1.81 o 
   3   9  11        3.98        2.93      1.11 o 
   4   9  11        0.72        0.40      1.16 o 
   5   9  11       24.54       19.61      1.46 o 
   6   9  11       20.85       18.21      1.46 o 
   7   9  11        9.25        9.88      1.40 o 
 -13  10  11       14.11       13.49      1.81 o 
 -12  10  11        9.92        5.36      1.62 o 
 -11  10  11        2.69        0.09      1.43 o 
 -10  10  11       30.72       31.59      3.86 o 
  -9  10  11       41.53       40.41      2.08 o 
  -8  10  11       17.50       18.76      1.56 o 
  -7  10  11       51.94       46.02      2.14 o 
  -6  10  11       20.60       12.06      1.49 o 
  -5  10  11       14.99        6.78      0.96 o 
  -4  10  11       47.92       52.96      1.60 o 
  -3  10  11       58.52       54.79      1.65 o 
  -2  10  11        0.45        0.74      0.79 o 
  -1  10  11       12.14       11.90      0.84 o 
   0  10  11       43.94       46.44      2.15 o 
   1  10  11       29.71       29.10      1.92 o 
   2  10  11       54.02       46.06      1.89 o 
   3  10  11       74.33       82.49      2.24 o 
   4  10  11       26.56       19.00      1.84 o 
   5  10  11       32.67       23.92      1.59 o 
   6  10  11        5.58        6.65      1.27 o 
 -12  11  11        0.27       -1.54      1.54 o 
 -11  11  11        0.02        0.30      1.49 o 
 -10  11  11       68.35       70.18      2.59 o 
  -9  11  11       37.14       40.90      2.20 o 
  -8  11  11       11.22       10.85      1.49 o 
  -7  11  11       18.86       13.31      1.49 o 
  -6  11  11       35.44       36.38      2.14 o 
  -5  11  11      159.22      154.06      3.31 o 
  -4  11  11       48.68       45.18      1.72 o 
  -3  11  11       84.65       88.47      1.89 o 
  -2  11  11       40.58       46.81      1.34 o 
  -1  11  11       31.72       34.49      1.88 o 
   0  11  11      195.50      212.75      3.23 o 
   1  11  11       26.82       24.57      1.64 o 
   2  11  11       82.19       73.09      2.16 o 
   3  11  11       14.77       11.79      2.26 o 
   4  11  11       24.00       30.25      1.93 o 
   5  11  11       15.14       15.82      1.38 o 
 -12  12  11        2.92        2.76      2.57 o 
 -11  12  11        7.69        9.19      1.69 o 
 -10  12  11        5.68        8.19      1.62 o 
  -9  12  11       29.33       29.83      2.27 o 
  -8  12  11      167.72      181.02      3.70 o 
  -7  12  11       42.65       42.82      2.27 o 
  -6  12  11       58.61       62.63      2.34 o 
  -5  12  11      105.31       96.82      2.73 o 
  -4  12  11      149.83      154.07      3.31 o 
  -3  12  11        1.11        1.93      1.30 o 
  -2  12  11       44.44       39.75      1.80 o 
  -1  12  11       91.66       89.52      2.21 o 
   0  12  11       55.87       51.93      2.12 o 
   1  12  11       82.54       91.95      2.64 o 
   2  12  11        3.03        3.13      1.46 o 
   3  12  11        3.02        3.88      1.46 o 
   4  12  11        0.52        0.10      2.57 o 
 -10  13  11        3.46        2.99      1.62 o 
  -9  13  11        0.07        0.46      1.49 o 
  -8  13  11        0.17        0.32      1.36 o 
  -7  13  11        5.34        1.66      1.75 o 
  -6  13  11       15.45       18.60      1.56 o 
  -5  13  11       23.41       22.20      2.76 o 
  -4  13  11        0.21        0.64      2.48 o 
  -3  13  11       13.05        7.89      1.36 o 
  -2  13  11      136.89      148.90      3.37 o 
  -1  13  11        2.40        3.01      1.16 o 
   0  13  11        1.12        3.34      1.41 o 
   1  13  11       44.75       45.37      2.34 o 
   2  13  11        4.76        3.94      1.32 o 
   3  13  11       13.54       14.01      1.53 o 
  -9  14  11        8.85        7.07      1.84 o 
  -8  14  11        0.84       -0.84      1.36 o 
  -7  14  11       43.99       38.55      2.27 o 
  -6  14  11        0.64        0.74      1.43 o 
  -5  14  11       72.66       81.97      2.72 o 
  -4  14  11       29.58       33.10      3.03 o 
  -3  14  11       41.63       45.05      2.20 o 
  -2  14  11        2.96        4.02      1.16 o 
  -1  14  11       90.19      104.34      2.38 o 
   0  14  11      237.04      251.15      4.37 o 
   1  14  11        7.53        3.95      1.36 o 
   2  14  11       14.13       12.69      2.57 o 
  -7  15  11        2.55        3.41      1.49 o 
  -6  15  11        0.44        1.56      1.43 o 
  -5  15  11        3.17        6.05      1.49 o 
  -4  15  11        3.69        5.44      1.43 o 
  -3  15  11        2.46        0.94      3.22 o 
  -2  15  11       75.90       79.80      2.16 o 
  -1  15  11      120.84      125.02      3.85 o 
   0  15  11       48.96       52.31      2.21 o 
 -16   0  12        1.25       -1.47      2.39 o 
 -15   0  12       33.42       35.67      3.49 o 
 -14   0  12       41.76       44.96      2.73 o 
 -13   0  12       63.07       64.65      2.73 o 
 -12   0  12      140.68      124.45      3.31 o 
 -11   0  12        1.45       -0.09      1.30 o 
 -10   0  12      237.35      262.29      4.48 o 
  -9   0  12       49.06       46.39      2.34 o 
  -8   0  12     1561.44     1561.43     18.72 o 
  -7   0  12      471.23      464.45      6.50 o 
  -6   0  12      870.82      845.14     10.32 o 
  -5   0  12      510.78      488.68      5.77 o 
  -4   0  12      104.44      103.53      2.04 o 
  -3   0  12     1614.33     1586.04     18.79 o 
  -2   0  12      568.33      526.24      7.09 o 
  -1   0  12      555.16      570.16      7.67 o 
   0   0  12     1874.79     1885.01     22.17 o 
   1   0  12       46.21       45.43      2.94 o 
   2   0  12      188.73      194.55      3.70 o 
   3   0  12      205.21      220.44      3.21 o 
   4   0  12      168.21      177.18      2.97 o 
   5   0  12      115.99      120.47      2.54 o 
   6   0  12      138.65      153.36      4.97 o 
   7   0  12       21.94       21.33      2.76 o 
   8   0  12       37.14       38.98      3.31 o 
 -16   1  12       24.92       27.70      1.84 o 
 -15   1  12       51.86       64.85      2.43 o 
 -14   1  12       41.26       39.68      1.76 o 
 -13   1  12        7.47        5.91      1.12 o 
 -12   1  12       69.97       77.17      1.95 o 
 -11   1  12        3.39        0.61      0.96 o 
 -10   1  12       39.23       39.96      1.48 o 
  -9   1  12      275.67      270.05      2.96 o 
  -8   1  12        4.79        6.33      0.84 o 
  -7   1  12      921.90      854.93      7.10 o 
  -6   1  12      134.47      127.99      2.43 o 
  -5   1  12      146.09      134.00      1.79 o 
  -4   1  12      790.38      731.79      5.69 o 
  -3   1  12        3.06        1.75      0.83 o 
  -2   1  12        0.03       -0.19      1.73 o 
  -1   1  12      556.91      558.96      5.31 o 
   0   1  12      375.88      380.41      5.26 o 
   1   1  12      400.83      398.95      4.20 o 
   2   1  12        0.80       -0.18      1.12 o 
   3   1  12       19.37       15.80      0.95 o 
   4   1  12        0.61       -0.35      0.80 o 
   5   1  12        0.02       -0.94      0.94 o 
   6   1  12       48.89       43.50      2.53 o 
   7   1  12       55.81       64.44      2.79 o 
   8   1  12        0.81        1.61      1.62 o 
 -16   2  12        0.15        0.85      1.41 o 
 -15   2  12        2.40        1.17      1.31 o 
 -14   2  12       78.61       72.75      1.95 o 
 -13   2  12        7.31        8.28      1.15 o 
 -12   2  12      155.55      151.79      2.30 o 
 -11   2  12      382.61      373.67      3.83 o 
 -10   2  12       97.72       91.80      1.80 o 
  -9   2  12      217.16      225.11      2.64 o 
  -8   2  12      505.28      479.40      4.44 o 
  -7   2  12      884.86      845.15      7.02 o 
  -6   2  12       13.19        9.22      0.78 o 
  -5   2  12      441.28      442.33      4.05 o 
  -4   2  12       19.03       17.00      1.02 o 
  -3   2  12      122.21      116.85      1.90 o 
  -2   2  12      148.20      151.92      2.14 o 
  -1   2  12      185.26      176.08      3.29 o 
   0   2  12      274.49      247.28      4.02 o 
   1   2  12      663.12      677.11      5.64 o 
   2   2  12       44.32       38.42      1.40 o 
   3   2  12       48.44       48.19      1.39 o 
   4   2  12      190.62      183.35      3.05 o 
   5   2  12       85.08       90.57      2.45 o 
   6   2  12        7.72       10.50      1.31 o 
   7   2  12       18.41       13.50      1.75 o 
   8   2  12       16.45       14.75      1.88 o 
 -16   3  12       26.43       28.62      1.91 o 
 -15   3  12        3.14        2.02      1.39 o 
 -14   3  12       15.70       10.79      1.44 o 
 -13   3  12        3.97        2.88      1.10 o 
 -12   3  12      100.99      103.50      1.98 o 
 -11   3  12       71.06       67.97      1.66 o 
 -10   3  12        9.55       11.03      1.00 o 
  -9   3  12       30.85       33.32      1.71 o 
  -8   3  12      309.72      274.38      2.93 o 
  -7   3  12      135.95      118.47      1.77 o 
  -6   3  12      163.47      157.44      2.07 o 
  -5   3  12        3.31        4.30      0.82 o 
  -4   3  12       12.56       11.89      0.92 o 
  -3   3  12      111.20      109.57      1.88 o 
  -2   3  12      353.80      330.19      3.96 o 
  -1   3  12      630.24      622.20      6.00 o 
   0   3  12      675.01      640.99      6.00 o 
   1   3  12        2.50        2.61      0.77 o 
   2   3  12      182.24      179.44      3.29 o 
   3   3  12      259.57      254.40      3.10 o 
   4   3  12       23.30       23.04      1.85 o 
   5   3  12      103.58      113.71      2.61 o 
   6   3  12       56.47       53.77      2.12 o 
   7   3  12       51.58       51.86      3.59 o 
   8   3  12        3.04        2.32      1.68 o 
 -15   4  12        4.47        3.57      1.41 o 
 -14   4  12        4.28        4.36      1.37 o 
 -13   4  12       35.47       35.20      2.12 o 
 -12   4  12      129.28      131.75      2.32 o 
 -11   4  12      109.61      110.30      1.98 o 
 -10   4  12      108.38      118.33      2.55 o 
  -9   4  12       89.36       98.03      1.88 o 
  -8   4  12      412.98      389.52      4.04 o 
  -7   4  12      207.90      199.92      2.43 o 
  -6   4  12        1.04        1.77      0.71 o 
  -5   4  12       51.33       46.22      1.47 o 
  -4   4  12      118.46      118.25      1.97 o 
  -3   4  12      196.15      203.97      2.55 o 
  -2   4  12       14.86       11.87      0.73 o 
  -1   4  12       27.00       28.97      1.40 o 
   0   4  12       31.37       31.82      1.23 o 
   1   4  12       19.40       16.82      0.96 o 
   2   4  12      118.02      111.00      1.76 o 
   3   4  12        5.00        3.49      1.16 o 
   4   4  12       11.14        9.91      1.24 o 
   5   4  12        0.25       -0.76      1.13 o 
   6   4  12       26.53       28.23      1.86 o 
   7   4  12       75.58       78.23      4.87 o 
   8   4  12        7.15        9.47      1.93 o 
 -15   5  12        0.04       -1.29      1.44 o 
 -14   5  12       31.08       33.81      2.11 o 
 -13   5  12       25.21       26.27      1.76 o 
 -12   5  12       31.69       29.80      1.91 o 
 -11   5  12      183.69      183.14      2.53 o 
 -10   5  12      373.74      376.07      3.80 o 
  -9   5  12      204.22      208.48      2.59 o 
  -8   5  12      107.63      102.70      1.75 o 
  -7   5  12        8.00        2.64      0.82 o 
  -6   5  12      144.58      141.46      2.03 o 
  -5   5  12        1.89        1.59      0.82 o 
  -4   5  12        1.24        1.52      0.83 o 
  -3   5  12        0.37        0.18      0.82 o 
  -2   5  12        1.60        0.44      0.64 o 
  -1   5  12       17.25       15.76      0.81 o 
   0   5  12       11.48       11.30      0.86 o 
   1   5  12      247.82      237.32      2.59 o 
   2   5  12        0.64       -1.02      1.02 o 
   3   5  12      296.75      293.32      4.29 o 
   4   5  12        4.89        2.11      1.19 o 
   5   5  12       53.62       56.50      2.07 o 
   6   5  12       27.11       26.43      1.65 o 
   7   5  12        0.26       -0.59      1.34 o 
 -15   6  12       19.99       25.68      1.83 o 
 -14   6  12       29.43       29.99      1.96 o 
 -13   6  12       12.51       11.83      1.48 o 
 -12   6  12        4.45        4.13      1.31 o 
 -11   6  12       37.48       33.94      2.23 o 
 -10   6  12       57.84       57.37      1.64 o 
  -9   6  12      299.07      312.13      3.87 o 
  -8   6  12      440.04      457.73      6.55 o 
  -7   6  12       15.70        8.44      0.84 o 
  -6   6  12       29.21       22.15      1.15 o 
  -5   6  12        2.10        0.75      0.85 o 
  -4   6  12      759.57      750.75     13.32 o 
  -3   6  12      191.76      175.75      2.39 o 
  -2   6  12       91.22       99.22      1.59 o 
  -1   6  12       33.65       31.17      1.05 o 
   0   6  12      146.44      150.41      2.25 o 
   1   6  12      298.41      279.93      3.33 o 
   2   6  12       26.94       24.59      1.69 o 
   3   6  12      398.56      412.89      5.12 o 
   4   6  12        2.47        1.33      1.16 o 
   5   6  12       77.46       72.40      2.18 o 
   6   6  12       18.44       14.83      1.40 o 
   7   6  12        9.44        9.15      1.46 o 
 -14   7  12       11.49       13.96      1.59 o 
 -13   7  12       13.31       11.66      1.41 o 
 -12   7  12       23.10       20.48      1.51 o 
 -11   7  12      188.41      186.55      3.15 o 
 -10   7  12       28.07       30.11      2.54 o 
  -9   7  12       18.38       21.83      1.77 o 
  -8   7  12        2.24        2.13      0.90 o 
  -7   7  12       69.95       60.93      2.47 o 
  -6   7  12      131.50      129.83      3.08 o 
  -5   7  12        1.59       -0.72      0.93 o 
  -4   7  12       56.48       61.55      1.60 o 
  -3   7  12        7.29        4.70      0.85 o 
  -2   7  12        0.02       -0.15      0.60 o 
  -1   7  12       59.40       55.85      1.58 o 
   0   7  12       17.55       15.86      1.07 o 
   1   7  12       60.54       73.37      2.10 o 
   2   7  12        0.00       -1.02      1.02 o 
   3   7  12       10.83        9.36      1.16 o 
   4   7  12        0.41        0.19      1.16 o 
   5   7  12        1.61        1.56      1.22 o 
   6   7  12       11.29       11.42      1.73 o 
   7   7  12        7.68        7.91      1.43 o 
 -14   8  12        5.50        2.16      1.44 o 
 -13   8  12        0.67       -0.65      1.30 o 
 -12   8  12       11.58        9.68      1.40 o 
 -11   8  12       10.79       10.31      1.40 o 
 -10   8  12       15.58       17.73      1.45 o 
  -9   8  12        7.30       11.73      1.15 o 
  -8   8  12        2.44        0.25      0.96 o 
  -7   8  12       25.46       19.75      1.12 o 
  -6   8  12        7.78        5.67      0.96 o 
  -5   8  12       26.40       25.30      2.20 o 
  -4   8  12       58.81       52.75      1.55 o 
  -3   8  12       46.02       49.67      1.61 o 
  -2   8  12       12.21       12.91      0.98 o 
  -1   8  12       38.78       37.62      1.47 o 
   0   8  12        1.03        0.11      0.89 o 
   1   8  12        0.46        0.78      1.09 o 
   2   8  12       17.86       18.37      1.99 o 
   3   8  12      139.93      146.85      2.84 o 
   4   8  12       53.32       46.46      3.54 o 
   5   8  12       42.36       52.17      2.17 o 
   6   8  12        0.59        0.14      1.32 o 
 -13   9  12        1.42        0.35      1.68 o 
 -12   9  12       11.94        9.79      1.68 o 
 -11   9  12       13.30       14.21      1.37 o 
 -10   9  12      109.90      107.92      3.68 o 
  -9   9  12      212.27      210.95      3.33 o 
  -8   9  12        8.49        8.95      1.49 o 
  -7   9  12       23.41       22.60      2.08 o 
  -6   9  12       14.27       12.33      1.17 o 
  -5   9  12       12.71        9.56      1.17 o 
  -4   9  12       28.61       19.28      1.27 o 
  -3   9  12       82.94       84.81      2.01 o 
  -2   9  12       16.57       21.04      1.46 o 
  -1   9  12       45.39       41.94      1.52 o 
   0   9  12      384.37      407.23      4.34 o 
   1   9  12      155.41      162.84      2.88 o 
   2   9  12        4.49        3.24      1.22 o 
   3   9  12      163.69      165.40      3.02 o 
   4   9  12      123.16      133.08      2.81 o 
   5   9  12        0.55       -0.87      1.27 o 
   6   9  12        6.73        6.80      1.40 o 
 -13  10  12       24.70       26.27      3.40 o 
 -12  10  12       50.25       60.04      2.66 o 
 -11  10  12        0.53        1.34      1.49 o 
 -10  10  12       12.78       11.91      1.62 o 
  -9  10  12       37.40       47.28      3.13 o 
  -8  10  12        2.52        1.51      1.36 o 
  -7  10  12        0.99        0.23      1.36 o 
  -6  10  12       60.88       61.64      2.40 o 
  -5  10  12       27.53       24.84      1.51 o 
  -4  10  12        5.11        5.87      1.13 o 
  -3  10  12       32.57       33.58      1.72 o 
  -2  10  12       43.02       42.23      1.60 o 
  -1  10  12       17.44       18.60      1.31 o 
   0  10  12        3.56        3.52      1.02 o 
   1  10  12      246.26      249.87      3.66 o 
   2  10  12       62.43       49.68      2.02 o 
   3  10  12       13.31       11.17      1.38 o 
   4  10  12       20.66       16.64      1.40 o 
   5  10  12       27.96       26.50      1.80 o 
 -12  11  12        0.24        0.08      1.68 o 
 -11  11  12        5.44        4.97      1.62 o 
 -10  11  12        5.86        6.19      1.54 o 
  -9  11  12        0.29        1.12      1.41 o 
  -8  11  12        3.94        2.11      1.30 o 
  -7  11  12        0.16       -0.20      1.36 o 
  -6  11  12      282.53      282.14      4.81 o 
  -5  11  12       76.12       69.14      2.53 o 
  -4  11  12        1.18       -1.20      1.30 o 
  -3  11  12       26.97       24.88      2.39 o 
  -2  11  12        2.29        1.67      0.96 o 
  -1  11  12      365.21      362.84      4.06 o 
   0  11  12       12.65       10.39      1.14 o 
   1  11  12      100.27       90.55      2.38 o 
   2  11  12      112.93      114.18      2.65 o 
   3  11  12        2.28        0.66      1.33 o 
   4  11  12        0.86       -1.92      1.92 o 
 -11  12  12       12.12       13.79      1.82 o 
 -10  12  12        8.16        9.80      1.68 o 
  -9  12  12       96.21       99.74      2.98 o 
  -8  12  12        2.82        3.89      1.49 o 
  -7  12  12       81.53       77.94      2.66 o 
  -6  12  12        4.05        3.77      1.43 o 
  -5  12  12       17.24       14.24      1.56 o 
  -4  12  12        1.34        1.84      1.84 o 
  -3  12  12        3.52        3.31      1.30 o 
  -2  12  12        2.69        2.02      1.09 o 
  -1  12  12      111.05      112.11      2.49 o 
   0  12  12       92.97       90.87      2.29 o 
   1  12  12       51.09       51.97      2.38 o 
   2  12  12       16.10       10.99      1.59 o 
   3  12  12        3.56        3.02      1.50 o 
 -10  13  12       15.23       16.27      1.88 o 
  -9  13  12        0.76        0.81      1.66 o 
  -8  13  12        0.36       -0.55      1.36 o 
  -7  13  12       11.79       14.23      1.62 o 
  -6  13  12       94.19       98.82      2.86 o 
  -5  13  12        7.07        6.38      2.48 o 
  -4  13  12       12.37       16.20      1.62 o 
  -3  13  12       50.89       52.57      2.38 o 
  -2  13  12        2.64        5.44      1.66 o 
  -1  13  12       31.02       25.63      3.74 o 
   0  13  12       98.80      102.15      2.44 o 
   1  13  12       61.30       68.67      2.69 o 
   2  13  12        5.24        4.01      1.50 o 
  -8  14  12        0.61       -0.97      1.49 o 
  -7  14  12        6.83        5.29      1.49 o 
  -6  14  12       29.56       35.71      2.27 o 
  -5  14  12      116.69      129.89      4.51 o 
  -4  14  12        0.07        0.74      1.49 o 
  -3  14  12       37.53       40.02      4.32 o 
  -2  14  12       27.74       26.42      2.67 o 
  -1  14  12        0.52       -0.68      1.19 o 
   0  14  12       64.51       68.09      2.11 o 
 -15   1  13        3.84        3.92      1.49 o 
 -14   1  13        1.78        1.29      1.10 o 
 -13   1  13       34.33       29.72      1.67 o 
 -12   1  13       82.94       74.28      1.82 o 
 -11   1  13       49.36       47.91      1.55 o 
 -10   1  13       22.40       18.83      1.46 o 
  -9   1  13      146.28      136.58      2.02 o 
  -8   1  13        8.00        4.01      0.83 o 
  -7   1  13        5.39        4.37      0.78 o 
  -6   1  13       36.39       37.89      1.23 o 
  -5   1  13        1.05        1.90      0.59 o 
  -4   1  13        0.01        0.65      0.85 o 
  -3   1  13       12.38        9.22      0.94 o 
  -2   1  13       33.83       30.52      1.39 o 
  -1   1  13       24.58       27.65      1.35 o 
   0   1  13       70.12       72.50      2.10 o 
   1   1  13        0.09       -0.94      0.94 o 
   2   1  13       66.33       64.89      1.81 o 
   3   1  13       16.65       12.94      1.12 o 
   4   1  13       22.14       17.96      1.20 o 
   5   1  13       33.57       37.04      2.94 o 
   6   1  13      181.36      174.40      4.69 o 
   7   1  13       39.11       37.98      2.40 o 
 -15   2  13        9.24       10.06      1.49 o 
 -14   2  13       42.74       41.31      1.81 o 
 -13   2  13       79.19       71.32      1.97 o 
 -12   2  13        1.34        0.83      0.92 o 
 -11   2  13       79.13       77.47      1.75 o 
 -10   2  13      323.63      322.13      3.47 o 
  -9   2  13       39.62       32.92      1.56 o 
  -8   2  13       13.78        9.47      0.91 o 
  -7   2  13        3.67        0.15      0.94 o 
  -6   2  13      607.34      577.11      5.10 o 
  -5   2  13      106.27      100.36      1.65 o 
  -4   2  13       99.51       99.35      1.54 o 
  -3   2  13      140.88      120.56      2.04 o 
  -2   2  13      249.19      241.60      3.08 o 
  -1   2  13        0.36        0.78      0.86 o 
   0   2  13      730.63      725.44      6.73 o 
   1   2  13       72.47       74.51      1.77 o 
   2   2  13       43.21       42.92      1.45 o 
   3   2  13       72.11       67.31      1.86 o 
   4   2  13       44.43       51.16      1.81 o 
   5   2  13        0.86       -1.02      1.05 o 
   6   2  13        6.77        3.93      1.66 o 
   7   2  13        1.47        0.00      1.69 o 
 -15   3  13       27.62       33.85      2.56 o 
 -14   3  13        8.03       12.12      1.48 o 
 -13   3  13        7.10        8.82      1.22 o 
 -12   3  13       40.44       45.86      1.81 o 
 -11   3  13        9.53       12.86      1.08 o 
 -10   3  13      227.20      213.68      2.68 o 
  -9   3  13      191.73      201.17      2.54 o 
  -8   3  13       45.28       45.86      1.41 o 
  -7   3  13        5.80       -0.18      0.78 o 
  -6   3  13       78.59       66.49      1.65 o 
  -5   3  13       26.85       23.60      1.17 o 
  -4   3  13      290.39      272.85      3.54 o 
  -3   3  13      145.50      143.47      2.20 o 
  -2   3  13      254.49      251.44      3.08 o 
  -1   3  13      206.27      204.74      2.69 o 
   0   3  13      145.23      127.04      2.13 o 
   1   3  13       61.16       61.39      1.71 o 
   2   3  13        4.09        1.32      0.96 o 
   3   3  13       70.64       68.00      1.81 o 
   4   3  13      188.83      185.94      3.72 o 
   5   3  13        7.02        3.45      1.10 o 
   6   3  13        2.94        0.67      1.62 o 
   7   3  13        8.80        6.62      1.82 o 
 -15   4  13        4.80        3.31      1.49 o 
 -14   4  13        0.00        0.00      1.37 o 
 -13   4  13        5.06        5.93      1.41 o 
 -12   4  13       21.96       20.41      1.30 o 
 -11   4  13       45.18       42.35      1.51 o 
 -10   4  13       97.68       96.54      2.30 o 
  -9   4  13       67.93       70.06      1.69 o 
  -8   4  13      487.39      493.16      4.80 o 
  -7   4  13      183.82      166.13      3.28 o 
  -6   4  13        0.36       -0.75      0.75 o 
  -5   4  13      183.34      193.77      2.71 o 
  -4   4  13       10.04       10.99      0.94 o 
  -3   4  13      108.77      101.59      1.60 o 
  -2   4  13      102.61      113.72      2.18 o 
  -1   4  13        0.58        0.31      0.89 o 
   0   4  13       43.98       44.03      1.53 o 
   1   4  13       13.86       15.10      1.10 o 
   2   4  13      243.56      240.95      3.17 o 
   3   4  13        5.22        3.42      1.14 o 
   4   4  13       48.18       36.25      1.75 o 
   5   4  13        4.32        2.15      1.27 o 
   6   4  13        6.93        4.08      1.37 o 
   7   4  13        3.25        2.73      1.75 o 
 -15   5  13       14.59       14.68      1.72 o 
 -14   5  13        0.21        0.26      1.32 o 
 -13   5  13       71.50       71.00      2.32 o 
 -12   5  13        9.27        4.29      1.31 o 
 -11   5  13       11.28       11.68      1.07 o 
 -10   5  13      142.83      127.64      2.12 o 
  -9   5  13      236.97      252.43      3.41 o 
  -8   5  13      477.93      498.79      6.77 o 
  -7   5  13      218.88      207.34      2.54 o 
  -6   5  13      262.97      261.01      3.17 o 
  -5   5  13       19.84       16.53      1.05 o 
  -4   5  13      176.55      181.18      3.64 o 
  -3   5  13      157.00      157.53      2.32 o 
  -2   5  13        0.08        1.12      0.87 o 
  -1   5  13      137.70      143.34      2.23 o 
   0   5  13      114.23      118.34      2.13 o 
   1   5  13        3.09        1.10      0.98 o 
   2   5  13       33.02       28.76      1.54 o 
   3   5  13        8.19        9.07      1.14 o 
   4   5  13        9.82        5.54      1.30 o 
   5   5  13        1.80       -1.08      1.27 o 
   6   5  13        4.83        2.87      1.40 o 
 -14   6  13       11.91       12.09      1.51 o 
 -13   6  13        2.68        4.03      1.40 o 
 -12   6  13        1.92        1.88      1.31 o 
 -11   6  13        0.03       -1.13      1.27 o 
 -10   6  13       37.94       34.70      1.47 o 
  -9   6  13       56.27       57.58      1.69 o 
  -8   6  13      167.01      148.73      2.20 o 
  -7   6  13        0.40       -0.96      0.96 o 
  -6   6  13      134.26      116.35      2.04 o 
  -5   6  13      141.90      138.80      2.20 o 
  -4   6  13      119.75      116.92      3.13 o 
  -3   6  13       72.56       60.90      1.67 o 
  -2   6  13      212.93      223.35      2.82 o 
  -1   6  13       16.42       15.57      1.30 o 
   0   6  13       12.66       11.23      1.08 o 
   1   6  13        0.01       -0.97      0.97 o 
   2   6  13        0.00       -0.96      0.96 o 
   3   6  13       14.45       12.63      1.37 o 
   4   6  13        1.17       -1.14      1.24 o 
   5   6  13        0.02       -1.23      1.23 o 
   6   6  13       11.77       10.02      1.48 o 
 -14   7  13        0.10       -0.51      1.37 o 
 -13   7  13        0.54        0.64      1.31 o 
 -12   7  13       43.61       40.03      2.04 o 
 -11   7  13       76.53       72.67      2.36 o 
 -10   7  13       72.13       73.51      2.04 o 
  -9   7  13      918.58      944.08     10.20 o 
  -8   7  13       22.65       23.18      2.12 o 
  -7   7  13       16.91        5.56      1.05 o 
  -6   7  13       76.80       76.94      2.04 o 
  -5   7  13      130.52      117.45      2.04 o 
  -4   7  13      140.68      129.55      2.15 o 
  -3   7  13       63.80       59.29      2.28 o 
  -2   7  13      287.93      277.87      3.85 o 
  -1   7  13       79.82       78.77      2.57 o 
   0   7  13       88.80       93.53      2.49 o 
   1   7  13       10.38        9.52      1.12 o 
   2   7  13       17.08       15.87      1.23 o 
   3   7  13        8.81        7.65      1.24 o 
   4   7  13       15.35       12.52      1.40 o 
   5   7  13        5.77        4.12      1.32 o 
   6   7  13        5.45        2.36      1.62 o 
 -13   8  13        0.23       -1.47      1.47 o 
 -12   8  13       46.76       55.01      2.24 o 
 -11   8  13      101.69      115.41      2.68 o 
 -10   8  13      100.26      110.44      2.65 o 
  -9   8  13      431.83      424.79     10.97 o 
  -8   8  13       59.20       63.72      4.43 o 
  -7   8  13      232.36      235.34      5.23 o 
  -6   8  13       22.26       10.67      1.27 o 
  -5   8  13       39.25       41.26      1.73 o 
  -4   8  13       67.46       64.22      2.01 o 
  -3   8  13        2.30       -0.61      1.01 o 
  -2   8  13      180.03      190.84      3.11 o 
  -1   8  13      152.38      150.39      3.00 o 
   0   8  13      120.73      132.37      2.32 o 
   1   8  13        0.34        0.32      1.01 o 
   2   8  13        8.49        4.71      1.29 o 
   3   8  13       14.03       12.51      1.43 o 
   4   8  13        8.49        7.50      1.38 o 
   5   8  13        0.07       -1.30      1.30 o 
 -13   9  13        0.00       -1.62      1.62 o 
 -12   9  13        5.23        4.74      1.62 o 
 -11   9  13       89.89       97.83      3.11 o 
 -10   9  13       66.53       74.90      2.85 o 
  -9   9  13       12.84       11.73      1.62 o 
  -8   9  13       38.99       35.25      2.48 o 
  -7   9  13       15.92       14.73      2.39 o 
  -6   9  13       10.77        9.60      1.20 o 
  -5   9  13       41.37       35.41      1.76 o 
  -4   9  13        0.42       -1.05      1.05 o 
  -3   9  13       75.87       77.24      2.18 o 
  -2   9  13        5.00        5.95      1.24 o 
  -1   9  13        1.94        1.68      1.05 o 
   0   9  13       87.76       85.68      2.09 o 
   1   9  13       21.14       18.73      1.23 o 
   2   9  13       24.58       31.88      1.98 o 
   3   9  13       48.33       40.18      2.16 o 
   4   9  13        8.36        6.03      1.43 o 
 -12  10  13       18.81       23.80      2.07 o 
 -11  10  13        0.22       -0.44      1.54 o 
 -10  10  13        3.19        4.40      1.62 o 
  -9  10  13       39.54       34.88      2.27 o 
  -8  10  13        7.42        5.33      1.56 o 
  -7  10  13      146.03      142.64      3.38 o 
  -6  10  13        0.25       -0.55      2.02 o 
  -5  10  13       35.32       30.13      2.14 o 
  -4  10  13        4.73        3.49      1.17 o 
  -3  10  13       50.59       53.38      2.11 o 
  -2  10  13      130.93      124.76      2.64 o 
  -1  10  13      201.76      201.85      2.89 o 
   0  10  13       38.53       35.47      1.71 o 
   1  10  13      211.10      223.44      3.17 o 
   2  10  13       15.49       13.10      1.43 o 
   3  10  13        1.60        0.03      1.24 o 
   4  10  13       11.79       10.89      1.46 o 
 -11  11  13        0.24       -1.28      1.62 o 
 -10  11  13        1.85        1.47      1.56 o 
  -9  11  13        7.01        8.29      1.62 o 
  -8  11  13        8.69        7.26      1.62 o 
  -7  11  13       28.45       27.71      2.21 o 
  -6  11  13        0.39        0.92      1.43 o 
  -5  11  13       48.63       50.88      2.33 o 
  -4  11  13        5.47        6.22      2.21 o 
  -3  11  13       20.01       18.16      1.68 o 
  -2  11  13       71.05       85.62      3.68 o 
  -1  11  13       44.42       46.64      1.97 o 
   0  11  13        0.16        0.98      1.14 o 
   1  11  13        1.58        1.79      1.10 o 
   2  11  13       22.37       28.64      3.04 o 
   3  11  13       35.15       36.51      2.62 o 
 -10  12  13        6.77        7.95      1.75 o 
  -9  12  13        0.07        1.34      1.49 o 
  -8  12  13       11.81       14.45      1.69 o 
  -7  12  13       27.08       29.97      2.27 o 
  -6  12  13        4.90        5.06      1.56 o 
  -5  12  13       15.01       14.86      1.62 o 
  -4  12  13       26.72       21.80      1.75 o 
  -3  12  13        6.89        8.59      1.93 o 
  -2  12  13        5.96        7.23      1.54 o 
  -1  12  13        1.63        1.55      1.27 o 
   0  12  13       61.16       71.45      2.38 o 
   1  12  13       72.90       83.40      2.35 o 
  -8  13  13       12.68        9.86      1.62 o 
  -7  13  13       19.75       21.86      1.88 o 
  -6  13  13       23.43       22.62      1.82 o 
  -5  13  13       58.84       60.94      2.76 o 
  -4  13  13       84.30       94.14      2.92 o 
  -3  13  13       12.75       13.27      2.48 o 
  -2  13  13       52.11       56.64      2.51 o 
  -1  13  13       52.18       57.75      2.04 o 
   0  13  13        0.14       -0.21      1.27 o 
  -5  14  13        3.39        4.14      1.56 o 
  -4  14  13        0.03        0.18      1.56 o 
  -3  14  13        3.40        5.15      2.21 o 
 -15   0  14        0.87        1.32      1.75 o 
 -14   0  14       54.84       55.39      2.78 o 
 -13   0  14       62.21       69.26      2.73 o 
 -12   0  14       25.38       33.72      3.40 o 
 -11   0  14      224.20      237.59      3.83 o 
 -10   0  14        0.00        0.55      1.19 o 
  -9   0  14      524.48      542.69      8.53 o 
  -8   0  14       26.06       20.79      1.45 o 
  -7   0  14       78.93       90.59      2.32 o 
  -6   0  14      480.05      436.01      5.39 o 
  -5   0  14      510.23      535.68      9.93 o 
  -4   0  14       96.08       83.92      2.66 o 
  -3   0  14      290.43      254.20      4.35 o 
  -2   0  14      259.97      259.33      4.55 o 
  -1   0  14      468.69      480.81      6.96 o 
   0   0  14      122.81      107.49      4.87 o 
   1   0  14       41.37       50.73      2.53 o 
   2   0  14      117.02      117.22      3.25 o 
   3   0  14      210.34      200.86      7.72 o 
   4   0  14       97.32       97.65      4.60 o 
   5   0  14       14.19       13.79      2.57 o 
   6   0  14       81.53       82.57      4.41 o 
 -15   1  14        0.87        1.91      1.45 o 
 -14   1  14        0.06        0.08      1.22 o 
 -13   1  14       29.75       23.78      2.57 o 
 -12   1  14        6.41       10.75      1.10 o 
 -11   1  14       11.74       13.43      1.05 o 
 -10   1  14      101.17      112.06      2.00 o 
  -9   1  14        4.59        2.56      0.88 o 
  -8   1  14      242.38      256.85      2.92 o 
  -7   1  14       37.21       33.54      1.14 o 
  -6   1  14      213.05      209.97      2.25 o 
  -5   1  14      610.73      578.24      5.63 o 
  -4   1  14      124.72      115.73      2.09 o 
  -3   1  14       83.53       78.95      1.86 o 
  -2   1  14      674.43      671.13      7.56 o 
  -1   1  14       10.84        8.38      1.03 o 
   0   1  14       42.78       51.15      2.11 o 
   1   1  14        3.14        1.80      0.96 o 
   2   1  14       41.58       44.82      1.72 o 
   3   1  14       24.92       23.65      1.98 o 
   4   1  14      102.49       97.70      3.18 o 
   5   1  14       17.47       18.80      1.95 o 
   6   1  14       21.56       20.02      2.01 o 
 -15   2  14       23.15       22.35      1.77 o 
 -14   2  14        1.11       -0.11      1.17 o 
 -13   2  14      161.02      173.61      2.82 o 
 -12   2  14        4.78        5.13      1.12 o 
 -11   2  14       45.66       47.80      1.59 o 
 -10   2  14      134.85      127.76      2.15 o 
  -9   2  14        1.10        0.47      0.85 o 
  -8   2  14       25.71       22.98      1.34 o 
  -7   2  14       16.03       11.35      0.89 o 
  -6   2  14       36.32       37.70      1.28 o 
  -5   2  14       14.96       16.98      1.10 o 
  -4   2  14      112.80      113.09      2.00 o 
  -3   2  14       73.72       71.49      1.74 o 
  -2   2  14        3.26        1.14      0.89 o 
  -1   2  14       98.32       99.37      2.04 o 
   0   2  14       24.78       32.37      1.57 o 
   1   2  14       68.11       63.65      1.78 o 
   2   2  14       13.50       10.23      1.31 o 
   3   2  14       92.14       80.13      2.33 o 
   4   2  14        1.87       -0.78      1.05 o 
   5   2  14        0.84       -1.62      1.62 o 
   6   2  14       18.71       11.30      1.88 o 
 -15   3  14        0.02       -1.21      1.48 o 
 -14   3  14       15.51       19.13      1.66 o 
 -13   3  14       13.27       14.94      1.28 o 
 -12   3  14        0.03       -0.80      1.05 o 
 -11   3  14       40.80       42.79      1.52 o 
 -10   3  14      157.59      151.19      2.53 o 
  -9   3  14        0.89       -0.90      0.90 o 
  -8   3  14       26.76       31.57      2.13 o 
  -7   3  14       61.63       57.65      1.59 o 
  -6   3  14       49.85       38.31      1.52 o 
  -5   3  14       18.44       17.99      1.12 o 
  -4   3  14        0.40       -0.89      0.89 o 
  -3   3  14       95.61       93.27      1.90 o 
  -2   3  14      135.37      133.23      2.22 o 
  -1   3  14       77.18       78.61      1.81 o 
   0   3  14       62.59       59.97      2.42 o 
   1   3  14        0.04        1.09      1.19 o 
   2   3  14       19.63       13.80      1.43 o 
   3   3  14        0.51       -1.10      1.10 o 
   4   3  14        2.11       -1.10      1.10 o 
   5   3  14        7.53        4.37      1.62 o 
   6   3  14       20.52       18.39      2.01 o 
 -14   4  14        0.01        0.43      1.44 o 
 -13   4  14       17.11       16.21      1.51 o 
 -12   4  14       42.43       49.98      1.81 o 
 -11   4  14       36.44       36.03      1.58 o 
 -10   4  14       66.51       65.52      1.76 o 
  -9   4  14      373.43      400.05      4.03 o 
  -8   4  14       36.29       36.08      1.41 o 
  -7   4  14        8.03        2.30      0.95 o 
  -6   4  14       47.06       35.23      2.55 o 
  -5   4  14       42.58       45.74      1.88 o 
  -4   4  14      118.22      115.82      2.09 o 
  -3   4  14        0.56       -0.82      0.91 o 
  -2   4  14       12.48       10.77      1.03 o 
  -1   4  14        2.25        1.28      0.96 o 
   0   4  14       99.07      103.82      2.44 o 
   1   4  14      186.63      175.55      3.11 o 
   2   4  14       12.33        9.72      1.27 o 
   3   4  14       59.04       56.68      1.94 o 
   4   4  14       26.64       19.61      1.35 o 
   5   4  14        4.62        2.28      1.14 o 
 -14   5  14       15.95       18.58      1.66 o 
 -13   5  14       33.36       31.09      2.65 o 
 -12   5  14       12.37       12.69      1.52 o 
 -11   5  14       60.61       61.91      1.73 o 
 -10   5  14        7.44        7.62      1.07 o 
  -9   5  14      432.93      442.97      4.89 o 
  -8   5  14        4.24        2.28      0.95 o 
  -7   5  14        0.56       -0.94      0.94 o 
  -6   5  14        1.53       -0.94      0.94 o 
  -5   5  14        3.68        2.28      0.94 o 
  -4   5  14        9.46        6.23      1.01 o 
  -3   5  14        3.00        4.83      0.96 o 
  -2   5  14       46.85       54.61      1.69 o 
  -1   5  14       25.70       33.55      1.75 o 
   0   5  14        3.06        2.78      1.16 o 
   1   5  14       45.05       46.84      1.72 o 
   2   5  14       37.50       45.48      1.74 o 
   3   5  14        9.55        8.25      1.23 o 
   4   5  14       31.26       28.73      1.99 o 
   5   5  14        2.19       -0.64      1.17 o 
 -14   6  14       13.05       12.14      1.62 o 
 -13   6  14        4.37        3.62      1.41 o 
 -12   6  14        0.08        0.31      1.27 o 
 -11   6  14       64.47       66.95      2.26 o 
 -10   6  14       68.16       76.63      1.82 o 
  -9   6  14      105.28      112.57      2.05 o 
  -8   6  14      176.76      181.26      2.95 o 
  -7   6  14      407.83      407.17      5.77 o 
  -6   6  14       52.07       56.99      2.18 o 
  -5   6  14        2.35        3.29      0.94 o 
  -4   6  14       48.82       52.05      1.67 o 
  -3   6  14      108.69      102.66      2.36 o 
  -2   6  14       55.56       64.86      2.01 o 
  -1   6  14       65.59       65.10      2.13 o 
   0   6  14       55.65       53.41      2.11 o 
   1   6  14       35.45       38.98      1.79 o 
   2   6  14        2.73        1.18      1.08 o 
   3   6  14       13.65       13.70      1.28 o 
   4   6  14        0.05       -1.16      1.16 o 
   5   6  14        2.72       -0.66      1.34 o 
 -13   7  14       37.92       42.13      2.22 o 
 -12   7  14       17.16       19.86      1.62 o 
 -11   7  14       41.46       43.34      2.11 o 
 -10   7  14       29.62       21.91      1.40 o 
  -9   7  14      294.19      334.47      3.65 o 
  -8   7  14       69.73       69.18      1.98 o 
  -7   7  14      142.13      149.84      2.50 o 
  -6   7  14       27.64       26.89      1.91 o 
  -5   7  14        9.67        3.85      1.25 o 
  -4   7  14        4.51        4.40      1.20 o 
  -3   7  14        5.58        3.20      1.09 o 
  -2   7  14        2.88        4.22      1.16 o 
  -1   7  14       29.07       38.62      2.34 o 
   0   7  14       29.15       32.04      1.67 o 
   1   7  14        6.07        4.91      1.12 o 
   2   7  14        4.68        0.58      1.10 o 
   3   7  14        2.07       -0.20      1.14 o 
   4   7  14        1.00       -1.30      1.30 o 
 -13   8  14        0.03       -1.61      1.68 o 
 -12   8  14       15.47       17.34      1.88 o 
 -11   8  14       37.88       44.70      2.72 o 
 -10   8  14       48.65       48.89      2.59 o 
  -9   8  14        6.25        8.96      1.69 o 
  -8   8  14        4.55        2.57      1.56 o 
  -7   8  14        7.62        4.84      1.75 o 
  -6   8  14       22.04       22.60      1.53 o 
  -5   8  14        4.54        2.17      1.20 o 
  -4   8  14       20.63       15.83      1.34 o 
  -3   8  14       27.08       27.10      1.65 o 
  -2   8  14        1.64        3.07      1.20 o 
  -1   8  14      157.65      155.79      2.94 o 
   0   8  14        8.27        8.97      1.16 o 
   1   8  14       21.21       14.41      1.26 o 
   2   8  14        2.78        1.27      1.14 o 
   3   8  14        5.52        4.37      1.21 o 
   4   8  14        5.47        2.59      1.35 o 
 -12   9  14        0.07       -0.55      2.02 o 
 -11   9  14       41.39       53.51      2.72 o 
 -10   9  14      127.49      130.59      3.50 o 
  -9   9  14       34.02       34.94      2.47 o 
  -8   9  14       80.62       87.91      2.99 o 
  -7   9  14        3.49        2.03      2.30 o 
  -6   9  14       55.09       62.05      2.53 o 
  -5   9  14       11.71        5.74      1.20 o 
  -4   9  14        0.21       -1.03      1.13 o 
  -3   9  14        0.07       -0.18      1.13 o 
  -2   9  14       35.17       34.32      1.80 o 
  -1   9  14      133.25      140.58      2.92 o 
   0   9  14       41.17       50.78      1.89 o 
   1   9  14      126.76      131.77      2.42 o 
   2   9  14       69.48       75.98      2.14 o 
   3   9  14        1.33       -0.65      1.14 o 
 -11  10  14       56.59       62.61      2.73 o 
 -10  10  14        1.73        1.82      1.62 o 
  -9  10  14       18.50       22.45      1.88 o 
  -8  10  14        1.83       -0.31      1.49 o 
  -7  10  14       12.73       13.33      1.69 o 
  -6  10  14       75.88       72.08      3.49 o 
  -5  10  14        0.31        0.32      1.56 o 
  -4  10  14       23.26       23.60      1.94 o 
  -3  10  14       76.58       80.81      2.29 o 
  -2  10  14        3.23        3.51      1.24 o 
  -1  10  14       69.05       72.90      2.43 o 
   0  10  14      219.85      246.04      4.70 o 
   1  10  14        2.98        2.75      1.23 o 
   2  10  14       37.10       39.04      1.89 o 
 -10  11  14        7.40        7.14      1.69 o 
  -9  11  14       20.56       21.21      1.88 o 
  -8  11  14        0.07        1.20      1.56 o 
  -7  11  14        4.17        2.48      1.56 o 
  -6  11  14        0.96        0.55      1.43 o 
  -5  11  14       13.96       12.58      1.62 o 
  -4  11  14        0.09       -1.56      1.56 o 
  -3  11  14       37.40       43.48      2.46 o 
  -2  11  14        0.54       -0.43      1.49 o 
  -1  11  14        0.11        0.60      1.24 o 
   0  11  14       12.93       11.41      1.40 o 
   1  11  14       98.95      109.61      2.86 o 
  -8  12  14        0.41        0.37      2.30 o 
  -7  12  14        0.37        1.56      1.56 o 
  -6  12  14        0.65        0.83      1.56 o 
  -5  12  14        2.01        2.49      1.49 o 
  -4  12  14        5.51        2.76      1.56 o 
  -3  12  14       37.48       36.68      2.57 o 
  -2  12  14       94.17      100.74      3.09 o 
  -1  12  14       34.57       41.29      1.98 o 
  -5  13  14       76.21       93.15      3.13 o 
  -4  13  14       25.37       27.72      3.59 o 
 -14   1  15        8.50        7.76      1.31 o 
 -13   1  15        3.24        4.32      1.22 o 
 -12   1  15       22.85       26.92      1.80 o 
 -11   1  15       63.41       64.77      1.94 o 
 -10   1  15        7.98        4.86      1.12 o 
  -9   1  15       30.24       33.52      1.69 o 
  -8   1  15        8.62        5.66      1.05 o 
  -7   1  15      105.31      117.38      2.14 o 
  -6   1  15       27.71       24.55      1.38 o 
  -5   1  15       60.02       59.06      1.79 o 
  -4   1  15       13.62       14.89      1.10 o 
  -3   1  15       35.54       37.66      1.61 o 
  -2   1  15        0.86        1.41      0.99 o 
  -1   1  15       38.80       34.69      1.63 o 
   0   1  15      336.32      348.43      4.33 o 
   1   1  15        0.72        0.09      1.25 o 
   2   1  15       91.03       81.90      2.51 o 
   3   1  15       47.57       46.30      2.66 o 
   4   1  15       11.75        8.58      1.75 o 
   5   1  15       22.43       18.76      2.08 o 
 -14   2  15        1.27        0.41      1.40 o 
 -13   2  15        0.96        0.93      1.17 o 
 -12   2  15       33.96       41.36      1.86 o 
 -11   2  15        7.57        5.61      1.19 o 
 -10   2  15       41.82       43.16      1.70 o 
  -9   2  15        0.34        0.10      1.03 o 
  -8   2  15       16.00       22.68      1.31 o 
  -7   2  15       21.64       23.16      1.33 o 
  -6   2  15       38.26       32.92      1.68 o 
  -5   2  15        7.60        3.70      0.99 o 
  -4   2  15       16.71       13.53      1.08 o 
  -3   2  15       86.50       81.74      2.36 o 
  -2   2  15       33.47       35.31      1.56 o 
  -1   2  15       27.68       35.73      1.58 o 
   0   2  15       53.77       57.04      1.84 o 
   1   2  15      135.39      129.27      2.76 o 
   2   2  15        0.36        0.27      1.24 o 
   3   2  15        1.65       -1.34      1.34 o 
   4   2  15        0.00       -1.62      1.62 o 
 -14   3  15        9.09       10.36      1.63 o 
 -13   3  15        3.72        2.56      1.19 o 
 -12   3  15       10.45        9.17      1.24 o 
 -11   3  15       31.68       29.93      1.52 o 
 -10   3  15      359.28      380.19      4.67 o 
  -9   3  15        0.91        0.96      1.08 o 
  -8   3  15       37.14       36.69      1.65 o 
  -7   3  15       37.51       35.95      1.56 o 
  -6   3  15       55.09       56.54      1.79 o 
  -5   3  15       68.49       61.22      1.71 o 
  -4   3  15       25.14       21.31      1.54 o 
  -3   3  15       18.75       18.78      1.15 o 
  -2   3  15       61.08       57.40      1.77 o 
  -1   3  15        4.25        5.74      1.03 o 
   0   3  15      344.44      333.26      6.45 o 
   1   3  15      203.10      201.18      3.50 o 
   2   3  15        4.14       -1.31      1.31 o 
   3   3  15        5.19        3.25      1.34 o 
   4   3  15        1.02       -1.51      1.62 o 
 -14   4  15       31.45       40.22      2.19 o 
 -13   4  15        0.60        0.08      1.41 o 
 -12   4  15        4.29        4.25      1.22 o 
 -11   4  15        3.91        2.33      1.14 o 
 -10   4  15       10.33       12.08      1.26 o 
  -9   4  15       22.11       19.67      1.33 o 
  -8   4  15        2.74        0.01      1.03 o 
  -7   4  15        4.14        2.06      1.08 o 
  -6   4  15        4.61        1.55      0.99 o 
  -5   4  15       80.01       75.06      1.84 o 
  -4   4  15      168.67      169.78      2.59 o 
  -3   4  15       16.44       12.72      1.10 o 
  -2   4  15       39.93       30.06      1.72 o 
  -1   4  15       58.14       58.60      2.12 o 
   0   4  15        5.70        3.61      1.31 o 
   1   4  15       93.61       90.62      2.42 o 
   2   4  15       13.47       13.05      1.48 o 
   3   4  15        1.89        1.93      1.17 o 
   4   4  15       16.58       15.24      1.31 o 
 -13   5  15       41.23       54.23      2.35 o 
 -12   5  15       26.23       28.45      1.80 o 
 -11   5  15       38.47       40.14      1.80 o 
 -10   5  15       70.33       85.90      2.14 o 
  -9   5  15       80.79       80.70      2.15 o 
  -8   5  15        0.67       -0.94      1.05 o 
  -7   5  15        0.00       -1.17      1.17 o 
  -6   5  15        0.65       -0.65      1.04 o 
  -5   5  15       40.62       34.61      1.58 o 
  -4   5  15       61.17       62.61      1.76 o 
  -3   5  15        2.20        2.68      1.16 o 
  -2   5  15       69.17       62.13      2.05 o 
  -1   5  15       10.19        9.18      1.31 o 
   0   5  15       16.97       15.53      1.48 o 
   1   5  15       14.78       11.25      1.41 o 
   2   5  15      119.70      126.39      2.89 o 
   3   5  15       35.10       39.29      1.87 o 
   4   5  15       21.58       21.81      1.48 o 
 -13   6  15       15.61       16.25      1.66 o 
 -12   6  15        0.68        2.40      1.34 o 
 -11   6  15       39.89       40.92      2.09 o 
 -10   6  15       27.55       31.99      1.78 o 
  -9   6  15        5.57       11.54      1.26 o 
  -8   6  15        1.10        1.50      1.17 o 
  -7   6  15       27.26       27.91      1.50 o 
  -6   6  15       39.56       32.02      1.68 o 
  -5   6  15        6.10        3.90      1.20 o 
  -4   6  15        4.42        2.51      1.17 o 
  -3   6  15        1.83        1.21      1.20 o 
  -2   6  15       45.70       51.06      2.13 o 
  -1   6  15        1.92        1.83      1.23 o 
   0   6  15        6.35        8.65      1.33 o 
   1   6  15       18.03       17.00      1.54 o 
   2   6  15       27.42       26.34      2.87 o 
   3   6  15        3.94        4.09      1.26 o 
 -12   7  15        2.97        2.02      1.69 o 
 -11   7  15        1.96        3.40      1.69 o 
 -10   7  15        0.03        0.69      1.62 o 
  -9   7  15        4.12        4.78      1.66 o 
  -8   7  15       33.86       48.04      2.16 o 
  -7   7  15        0.17        0.22      1.20 o 
  -6   7  15        4.25        3.88      1.20 o 
  -5   7  15      108.33      124.05      2.72 o 
  -4   7  15       94.71       95.00      2.44 o 
  -3   7  15       68.40       71.71      2.19 o 
  -2   7  15       50.64       60.09      2.15 o 
  -1   7  15       70.20       76.96      2.43 o 
   0   7  15       10.98       10.96      1.40 o 
   1   7  15        1.31        1.32      1.52 o 
   2   7  15        0.26       -1.12      1.12 o 
   3   7  15       37.24       39.70      1.89 o 
 -12   8  15        0.51        1.93      1.69 o 
 -11   8  15       26.47       29.80      4.05 o 
 -10   8  15       36.78       43.84      2.53 o 
  -9   8  15       13.89       11.16      1.69 o 
  -8   8  15       61.84       78.00      2.99 o 
  -7   8  15        0.37       -1.24      1.24 o 
  -6   8  15       15.07       22.93      2.02 o 
  -5   8  15       28.35       27.91      1.80 o 
  -4   8  15       26.54       26.15      1.72 o 
  -3   8  15       12.98       10.03      1.34 o 
  -2   8  15        0.02       -0.19      1.27 o 
  -1   8  15        1.25        0.25      1.24 o 
   0   8  15       81.21       91.36      2.59 o 
   1   8  15       29.86       29.29      1.68 o 
   2   8  15        6.63        8.54      1.48 o 
 -11   9  15       23.08       26.28      2.14 o 
 -10   9  15        3.30        3.95      1.69 o 
  -9   9  15       41.40       36.13      2.46 o 
  -8   9  15       19.67       22.99      1.95 o 
  -7   9  15       50.69       49.42      4.97 o 
  -6   9  15      162.43      172.13      4.23 o 
  -5   9  15        1.90       -0.18      1.49 o 
  -4   9  15       49.29       43.53      2.07 o 
  -3   9  15       25.87       20.77      1.48 o 
  -2   9  15       55.76       60.51      2.39 o 
  -1   9  15       12.58        9.96      1.48 o 
   0   9  15        1.59        3.07      1.37 o 
   1   9  15        2.02        1.70      1.19 o 
 -10  10  15       21.65       26.02      3.03 o 
  -9  10  15        2.31        2.39      1.69 o 
  -8  10  15       56.02       63.17      2.79 o 
  -7  10  15        2.69        1.29      1.66 o 
  -6  10  15      151.81      168.62      3.89 o 
  -5  10  15       38.46       48.02      2.47 o 
  -4  10  15        5.79        5.61      1.84 o 
  -3  10  15        0.36       -0.06      2.76 o 
  -2  10  15       29.48       34.27      2.47 o 
  -1  10  15        4.30        4.63      1.40 o 
   0  10  15       16.47       22.19      1.60 o 
  -8  11  15       48.85       56.85      2.73 o 
  -7  11  15        0.00        1.01      1.56 o 
  -6  11  15        0.88       -1.01      1.56 o 
  -5  11  15       32.28       27.49      3.03 o 
  -4  11  15       41.58       40.84      2.51 o 
  -3  11  15        2.87        2.30      1.56 o 
  -2  11  15       42.57       49.50      2.64 o 
  -1  11  15        0.44        0.95      1.68 o 
 -14   0  16       11.57       13.96      3.13 o 
 -13   0  16        0.44        0.46      1.69 o 
 -12   0  16       90.25       88.01      3.25 o 
 -11   0  16      279.12      327.03      5.79 o 
 -10   0  16        1.60        1.89      1.62 o 
  -9   0  16       68.53       68.02      2.72 o 
  -8   0  16        8.83        5.52      1.62 o 
  -7   0  16        0.01       -1.49      1.49 o 
  -6   0  16       40.54       39.42      2.40 o 
  -5   0  16        0.81        0.28      1.43 o 
  -4   0  16        0.62       -0.18      1.30 o 
  -3   0  16       56.25       55.68      2.40 o 
  -2   0  16       44.51       35.10      2.39 o 
  -1   0  16        5.53        7.35      1.62 o 
   0   0  16      249.78      244.59      4.61 o 
   1   0  16       85.31       87.53      4.60 o 
   2   0  16        1.60        0.74      2.57 o 
   3   0  16       21.13       19.12      2.76 o 
 -14   1  16        1.96        1.43      1.48 o 
 -13   1  16        5.13        6.54      1.29 o 
 -12   1  16       24.71       25.79      1.56 o 
 -11   1  16       14.10       16.04      1.33 o 
 -10   1  16       25.41       31.10      2.92 o 
  -9   1  16       42.49       47.16      1.88 o 
  -8   1  16        3.44        1.79      1.12 o 
  -7   1  16      121.76      107.85      2.20 o 
  -6   1  16        0.55       -0.62      1.03 o 
  -5   1  16       15.69       18.73      1.22 o 
  -4   1  16       51.79       45.61      1.67 o 
  -3   1  16       14.61       13.25      1.15 o 
  -2   1  16       27.08       27.91      1.55 o 
  -1   1  16       79.92       76.36      2.20 o 
   0   1  16        1.90        2.69      1.31 o 
   1   1  16       14.57       10.59      1.50 o 
   2   1  16        0.16       -1.62      1.62 o 
   3   1  16       10.69        8.20      2.21 o 
 -13   2  16        0.28       -0.20      1.17 o 
 -12   2  16       35.00       32.82      1.86 o 
 -11   2  16        0.77        2.67      1.20 o 
 -10   2  16        0.68        2.68      1.17 o 
  -9   2  16      319.26      334.24      4.02 o 
  -8   2  16        0.19       -0.32      1.07 o 
  -7   2  16       69.55       78.23      2.00 o 
  -6   2  16        0.30       -1.00      1.01 o 
  -5   2  16       12.95       12.75      1.15 o 
  -4   2  16        4.27        2.02      1.01 o 
  -3   2  16       12.46       11.83      1.20 o 
  -2   2  16       75.54       74.10      2.00 o 
  -1   2  16      365.76      356.19      5.98 o 
   0   2  16        2.33        2.91      1.37 o 
   1   2  16      240.73      247.00      4.03 o 
   2   2  16        9.53        7.68      1.44 o 
   3   2  16        0.51       -1.62      1.62 o 
 -13   3  16        7.15        5.72      1.48 o 
 -12   3  16       33.63       32.06      1.74 o 
 -11   3  16        4.43        4.00      1.22 o 
 -10   3  16       10.81       12.89      1.30 o 
  -9   3  16       75.34       73.48      2.04 o 
  -8   3  16       12.44       10.57      1.20 o 
  -7   3  16        2.49        0.22      1.08 o 
  -6   3  16        1.94        3.26      1.08 o 
  -5   3  16       32.12       31.88      1.57 o 
  -4   3  16        3.15        2.34      1.01 o 
  -3   3  16      122.66      114.73      2.24 o 
  -2   3  16       12.81        8.59      1.27 o 
  -1   3  16        0.00        1.78      1.27 o 
   0   3  16      101.75       96.01      2.54 o 
   1   3  16      186.41      190.71      3.43 o 
   2   3  16       19.33       16.08      1.55 o 
   3   3  16        7.98        4.96      1.75 o 
 -13   4  16        1.38       -1.01      1.41 o 
 -12   4  16        1.37        2.89      1.45 o 
 -11   4  16        2.78        4.96      1.26 o 
 -10   4  16       43.65       42.80      1.81 o 
  -9   4  16        3.02        4.64      1.22 o 
  -8   4  16       29.23       27.57      1.60 o 
  -7   4  16        2.79        0.34      1.03 o 
  -6   4  16        1.18       -0.48      1.03 o 
  -5   4  16        1.58       -0.49      0.99 o 
  -4   4  16        0.55        0.68      1.03 o 
  -3   4  16       17.68       16.73      1.44 o 
  -2   4  16        0.87        0.92      1.24 o 
  -1   4  16        7.96        7.22      1.34 o 
   0   4  16       21.32       14.71      1.49 o 
   1   4  16        1.26        2.94      1.38 o 
   2   4  16        3.76        4.03      1.41 o 
   3   4  16        2.87        2.26      1.41 o 
 -13   5  16        7.03        6.63      2.57 o 
 -12   5  16       36.55       41.51      2.26 o 
 -11   5  16      106.34      109.03      2.72 o 
 -10   5  16       19.53       21.50      1.42 o 
  -9   5  16       26.85       34.29      1.86 o 
  -8   5  16        5.39        5.85      1.20 o 
  -7   5  16        9.58        8.34      1.15 o 
  -6   5  16       19.68       15.20      1.24 o 
  -5   5  16        0.12       -0.49      1.17 o 
  -4   5  16       20.11       11.70      1.34 o 
  -3   5  16       63.33       68.01      2.32 o 
  -2   5  16        0.56        0.93      1.27 o 
  -1   5  16        3.43        5.20      1.34 o 
   0   5  16       24.39       23.11      2.46 o 
   1   5  16      126.76      117.04      2.79 o 
   2   5  16       25.05       24.67      1.75 o 
 -12   6  16       42.41       49.62      2.36 o 
 -11   6  16       20.80       28.95      2.71 o 
 -10   6  16        1.26        2.82      1.41 o 
  -9   6  16      158.25      168.67      3.35 o 
  -8   6  16      203.01      217.81      3.75 o 
  -7   6  16        2.19        0.13      1.34 o 
  -6   6  16       10.48       11.84      1.38 o 
  -5   6  16       69.77       77.46      2.36 o 
  -4   6  16        2.03        2.07      1.27 o 
  -3   6  16       37.48       36.48      2.01 o 
  -2   6  16       12.85       11.66      1.38 o 
  -1   6  16       39.01       37.90      2.09 o 
   0   6  16       34.06       44.11      2.22 o 
   1   6  16       64.09       63.73      2.42 o 
   2   6  16        0.76       -0.02      1.41 o 
 -11   7  16       10.29        7.43      1.88 o 
 -10   7  16        2.74        2.09      1.68 o 
  -9   7  16      118.07      127.26      3.64 o 
  -8   7  16      116.18      141.01      3.34 o 
  -7   7  16        0.80       -1.31      1.31 o 
  -6   7  16       17.64       15.82      1.48 o 
  -5   7  16       20.71       16.10      1.48 o 
  -4   7  16        1.46       -1.37      1.71 o 
  -3   7  16       60.98       62.06      2.25 o 
  -2   7  16       42.19       46.48      2.09 o 
  -1   7  16       18.67       20.27      1.59 o 
   0   7  16       49.17       49.98      2.25 o 
   1   7  16        0.16       -0.01      1.37 o 
 -11   8  16       11.44       13.61      2.76 o 
 -10   8  16       66.07       62.85      2.85 o 
  -9   8  16        1.30        3.71      1.68 o 
  -8   8  16      105.53      116.14      3.77 o 
  -7   8  16       33.02       36.44      4.14 o 
  -6   8  16        0.94        0.45      1.24 o 
  -5   8  16       26.73       20.27      1.55 o 
  -4   8  16       67.31       70.85      2.42 o 
  -3   8  16        0.00       -1.16      1.30 o 
  -2   8  16        4.97        3.66      1.33 o 
  -1   8  16        1.31        1.33      1.31 o 
   0   8  16       36.55       35.30      3.25 o 
  -9   9  16        0.39        4.60      1.82 o 
  -8   9  16       30.98       37.23      2.66 o 
  -7   9  16       33.42       37.13      2.66 o 
  -6   9  16       45.35       46.41      2.72 o 
  -5   9  16        5.51        5.53      1.68 o 
  -4   9  16        4.14        0.37      1.56 o 
  -3   9  16       33.37       31.34      1.91 o 
  -2   9  16        8.78        7.60      1.58 o 
  -1   9  16        4.26        3.92      1.40 o 
  -8  10  16       24.65       27.98      2.57 o 
  -7  10  16       11.38        8.39      1.82 o 
  -6  10  16       11.78       12.83      2.02 o 
  -5  10  16        0.05        0.74      2.30 o 
  -4  10  16        0.12       -1.56      1.56 o 
  -3  10  16        9.23        9.19      1.75 o 
 -12   1  17        4.28        4.05      1.26 o 
 -11   1  17        4.46        6.79      1.24 o 
 -10   1  17      100.15      106.09      2.39 o 
  -9   1  17       68.80       70.69      2.06 o 
  -8   1  17        8.13        6.02      1.22 o 
  -7   1  17        3.84        1.42      1.15 o 
  -6   1  17        1.86        1.31      1.08 o 
  -5   1  17       17.94       13.19      1.24 o 
  -4   1  17       46.58       48.80      1.78 o 
  -3   1  17        0.19       -1.08      1.08 o 
  -2   1  17        2.73        3.20      1.15 o 
  -1   1  17        6.42        7.68      1.41 o 
   0   1  17        0.00        0.48      1.75 o 
   1   1  17        0.01       -1.49      1.62 o 
 -12   2  17        4.04        3.54      1.26 o 
 -11   2  17       69.95       90.37      2.41 o 
 -10   2  17      154.10      158.31      2.78 o 
  -9   2  17        2.55        4.48      1.35 o 
  -8   2  17      138.05      151.26      2.66 o 
  -7   2  17        0.19       -0.58      1.08 o 
  -6   2  17        0.75       -1.05      1.05 o 
  -5   2  17        9.70        5.98      1.15 o 
  -4   2  17        0.62       -0.28      1.08 o 
  -3   2  17        1.33        0.70      1.27 o 
  -2   2  17        2.05        1.35      1.31 o 
  -1   2  17       43.98       40.78      2.19 o 
   0   2  17        8.76        9.27      1.48 o 
   1   2  17       25.20       28.12      4.41 o 
 -12   3  17        5.03        4.99      1.26 o 
 -11   3  17       10.32       11.46      1.37 o 
 -10   3  17        3.03        3.69      1.26 o 
  -9   3  17       23.02       30.54      1.80 o 
  -8   3  17        1.85        2.76      1.22 o 
  -7   3  17       65.81       84.29      2.76 o 
  -6   3  17       62.92       56.52      1.95 o 
  -5   3  17        6.35        3.28      1.17 o 
  -4   3  17       10.20        9.30      1.38 o 
  -3   3  17       14.44       14.07      2.23 o 
  -2   3  17        0.75       -0.33      1.34 o 
  -1   3  17        0.26       -0.10      1.37 o 
   0   3  17       15.75       12.24      1.52 o 
   1   3  17        0.05        0.89      1.41 o 
 -12   4  17       27.40       35.01      2.22 o 
 -11   4  17        3.16        3.73      1.33 o 
 -10   4  17        0.01       -0.28      1.19 o 
  -9   4  17      130.86      135.13      3.71 o 
  -8   4  17       56.08       61.41      2.11 o 
  -7   4  17       31.27       32.33      1.76 o 
  -6   4  17      148.64      155.78      3.15 o 
  -5   4  17       13.74        9.68      1.41 o 
  -4   4  17        0.02       -1.04      1.24 o 
  -3   4  17        4.56        3.78      1.27 o 
  -2   4  17        0.26       -0.89      1.27 o 
  -1   4  17        2.81        1.76      1.32 o 
   0   4  17        1.39        3.06      1.38 o 
   1   4  17        0.84        1.00      1.45 o 
 -11   5  17       10.05       14.88      1.66 o 
 -10   5  17       25.32       26.94      2.36 o 
  -9   5  17       39.86       38.48      2.19 o 
  -8   5  17      212.60      259.00      4.18 o 
  -7   5  17       23.54       19.95      1.63 o 
  -6   5  17       16.44       15.15      1.52 o 
  -5   5  17       36.76       35.85      2.10 o 
  -4   5  17       15.96       15.89      1.49 o 
  -3   5  17        0.02       -1.31      1.31 o 
  -2   5  17        0.44        0.66      1.33 o 
  -1   5  17        2.84        1.47      1.37 o 
   0   5  17        1.58        3.14      1.45 o 
 -11   6  17        4.72        2.94      1.82 o 
 -10   6  17        2.40        3.03      1.82 o 
  -9   6  17        0.01        2.51      1.41 o 
  -8   6  17        2.70        6.75      1.41 o 
  -7   6  17       12.13       11.84      1.59 o 
  -6   6  17        0.00       -1.66      1.66 o 
  -5   6  17        1.55       -1.34      1.34 o 
  -4   6  17        2.45       -0.16      1.34 o 
  -3   6  17       13.87       13.34      1.55 o 
  -2   6  17        4.25        2.91      1.41 o 
  -1   6  17       44.12       51.79      2.26 o 
   0   6  17        4.96        8.25      1.52 o 
 -10   7  17       23.37       24.46      2.21 o 
  -9   7  17       15.78       15.86      2.01 o 
  -8   7  17       25.36       28.28      3.40 o 
  -7   7  17       44.58       55.90      2.44 o 
  -6   7  17      115.58      118.18      2.94 o 
  -5   7  17        9.31        8.13      1.52 o 
  -4   7  17        5.29        4.83      1.41 o 
  -3   7  17        8.00        6.13      1.48 o 
  -2   7  17       20.28       16.76      1.59 o 
  -1   7  17        0.03       -0.04      2.03 o 
  -8   8  17        5.08        4.77      1.75 o 
  -7   8  17       25.29       23.39      2.14 o 
  -6   8  17        1.35        2.85      1.69 o 
  -5   8  17       27.13       26.34      1.87 o 
  -4   8  17        9.47        7.64      1.51 o 
  -3   8  17        0.60       -1.14      1.41 o 
 -11   0  18        3.79        1.01      1.69 o 
 -10   0  18        2.62        3.86      1.82 o 
  -9   0  18       35.42       30.32      2.40 o 
  -8   0  18       44.39       45.62      2.86 o 
  -7   0  18        0.99       -0.06      1.62 o 
  -6   0  18        2.34       -0.45      1.62 o 
  -5   0  18       18.70       16.36      1.95 o 
  -4   0  18        1.18        1.84      1.56 o 
  -3   0  18        0.00       -1.54      1.54 o 
  -2   0  18      129.11      131.48      5.15 o 
  -1   0  18       12.37       11.22      2.76 o 
 -11   1  18        0.11       -0.32      1.29 o 
 -10   1  18        1.38        2.32      1.26 o 
  -9   1  18        1.86        0.45      1.24 o 
  -8   1  18        0.04       -0.84      1.22 o 
  -7   1  18        9.44        4.71      1.22 o 
  -6   1  18        8.72        6.80      1.24 o 
  -5   1  18       51.97       50.23      1.97 o 
  -4   1  18        5.66        5.02      1.21 o 
  -3   1  18        0.13       -0.96      1.31 o 
  -2   1  18        0.15        0.91      1.31 o 
  -1   1  18       22.40       21.13      2.01 o 
 -11   2  18       22.21       24.73      1.53 o 
 -10   2  18       16.25       16.64      1.42 o 
  -9   2  18        1.33        4.63      1.31 o 
  -8   2  18        5.00        3.84      1.22 o 
  -7   2  18       13.35       11.81      1.28 o 
  -6   2  18       57.12       56.21      2.08 o 
  -5   2  18       47.26       45.73      3.05 o 
  -4   2  18        1.93       -0.49      1.38 o 
  -3   2  18        0.18        0.00      1.31 o 
  -2   2  18       11.47       11.07      1.52 o 
  -1   2  18        0.08        0.13      1.41 o 
 -10   3  18       68.27       82.85      2.36 o 
  -9   3  18      125.51      157.97      2.91 o 
  -8   3  18       25.44       20.10      1.47 o 
  -7   3  18       31.32       37.84      1.97 o 
  -6   3  18      102.16      115.60      3.45 o 
  -5   3  18        4.20        1.23      1.38 o 
  -4   3  18        4.21        3.14      1.56 o 
  -3   3  18        8.31        7.04      1.52 o 
  -2   3  18       23.99       25.27      1.83 o 
  -1   3  18       14.55       16.41      1.63 o 
 -10   4  18        8.30        9.29      1.59 o 
  -9   4  18      129.02      145.90      3.53 o 
  -8   4  18       39.48       33.01      2.16 o 
  -7   4  18        4.92        3.05      1.52 o 
  -6   4  18       25.40       25.59      1.79 o 
  -5   4  18       42.21       58.70      2.48 o 
  -4   4  18       19.75       17.23      1.62 o 
  -3   4  18        8.13        5.44      1.52 o 
  -2   4  18        1.02       -0.60      1.41 o 
  -9   5  18       60.58       59.10      2.50 o 
  -8   5  18       13.87       16.36      1.73 o 
  -7   5  18       26.14       27.49      1.84 o 
  -6   5  18       27.49       29.76      2.55 o 
  -5   5  18        5.12        4.86      1.48 o 
  -4   5  18       43.23       55.80      2.33 o 
  -3   5  18        0.12        0.14      1.40 o 
  -8   6  18       40.55       45.43      2.43 o 
  -7   6  18      103.71      108.09      2.90 o 
  -6   6  18       12.30       14.56      1.59 o 
  -5   6  18        1.23        1.32      1.44 o 
  -4   6  18       43.61       48.13      2.40 o 
  -8   1  19        0.27       -0.20      1.26 o 
  -7   1  19        8.29        4.48      1.30 o 
  -6   1  19        2.48        0.00      1.29 o 
  -5   1  19       10.00       11.22      1.55 o 
  -4   1  19        2.80        1.94      1.45 o 
  -8   2  19        1.49        0.83      1.29 o 
  -7   2  19        4.18        2.76      1.52 o 
  -6   2  19        1.40        1.36      1.37 o 
  -5   2  19        6.75        6.14      1.49 o 
  -6   3  19       33.92       30.01      3.68 o 
                                                 
